# Supplementary material for: RB1CC1-enhanced autophagy facilitates PSCs activation and pancreatic fibrogenesis in chronic pancreatitis
Source: Cell Death Dis. 2018 Sep 20;9(10):952. doi: 10.1038/s41419-018-0980-4 (PMC6147947; doi:10.1038/s41419-018-0980-4)
Supplement: Supplementary file 3 — Supplementary Table 1–433 differentially expressed genes [file 41419_2018_980_MOESM3_ESM.xlsx]

## Sheet: DESeq-Sample_duizhao-Sample_gan
gene_symbol	baseMean_Sample_CON	baseMean_Sample_TGF-β	foldChange	log2FoldChange	pval	up_down	description		GO_id	GO_term	pathway	pathway_description
Gm11419	0	14	Inf	Inf	0.0253742	Up	predicted gene 11419 (Gm11419) transcript variant X13 ncRNA		-	-	-	-
Ccdc168	0	12	Inf	Inf	0.0447575	Up	coiled-coil domain containing 168 (Ccdc168) transcript variant X2 mRNA		-	-	-	-
LOC105245301	0	12	Inf	Inf	0.0447575	Up	uncharacterized LOC105245301 (LOC105245301) ncRNA		-	-	-	-
LOC105246550	0	13	Inf	Inf	0.0336606	Up	uncharacterized LOC105246550 (LOC105246550) ncRNA		-	-	-	-
Anp32a	0	13	Inf	Inf	0.0336606	Up	acidic (leucine-rich) nuclear phosphoprotein 32 family member A (Anp32a) mRNA		GO:0005515,GO:0005634,GO:0005737,GO:0005783,GO:0006351,GO:0006355,GO:0008022,GO:0016363,GO:0050839	protein binding|nucleus|cytoplasm|endoplasmic reticulum|transcription, DNA-templated|regulation of transcription, DNA-templated|protein C-terminus binding|nuclear matrix|cell adhesion molecule binding	-	-
Degs1	0	12	Inf	Inf	0.0447575	Up	degenerative spermatocyte homolog 1 (Drosophila) (Degs1) mRNA		GO:0005739,GO:0005783,GO:0006629,GO:0006631,GO:0006633,GO:0016020,GO:0016021,GO:0016491,GO:0018585,GO:0018586,GO:0018588,GO:0018589,GO:0018590,GO:0018591,GO:0018592,GO:0018593,GO:0018594,GO:0018595,GO:0018596,GO:0018597,GO:0018598,GO:0018599,GO:0018600,GO:0030148,GO:0034559,GO:0034562,GO:0034786,GO:0034816,GO:0034857,GO:0034858,GO:0034859,GO:0034862,GO:0034870,GO:0034873,GO:0034874,GO:0034888,GO:…	mitochondrion|endoplasmic reticulum|lipid metabolic process|fatty acid metabolic process|fatty acid biosynthetic process|membrane|integral component of membrane|oxidoreductase activity|fluorene oxygenase activity|mono-butyltin dioxygenase activity|tri-n-butyltin dioxygenase activity|di-n-butyltin dioxygenase activity|methylsilanetriol hydroxylase activity|methyl tertiary butyl ether 3-monooxygena…	path:mmu00600,path:mmu01100,path:mmu04071	Sphingolipid metabolism|Metabolic pathways|Sphingolipid signaling pathway
H2afx	0	13	Inf	Inf	0.0336606	Up	H2A histone family member X (H2afx) mRNA		GO:0000077,GO:0000724,GO:0000781,GO:0000785,GO:0000786,GO:0000790,GO:0000794,GO:0001673,GO:0001741,GO:0003677,GO:0003684,GO:0005515,GO:0005634,GO:0005634,GO:0005657,GO:0005694,GO:0006281,GO:0006281,GO:0006310,GO:0006974,GO:0007049,GO:0007283,GO:0019899,GO:0035861,GO:0035861,GO:0042393,GO:0046982,GO:0051321,GO:0070062,GO:0071480	DNA damage checkpoint|double-strand break repair via homologous recombination|chromosome, telomeric region|chromatin|nucleosome|nuclear chromatin|condensed nuclear chromosome|male germ cell nucleus|XY body|DNA binding|damaged DNA binding|protein binding|nucleus|nucleus|replication fork|chromosome|DNA repair|DNA repair|DNA recombination|cellular response to DNA damage stimulus|cell cycle|spermatog…	path:mmu05034,path:mmu05322	Alcoholism|Systemic lupus erythematosus
Ipp	0	13	Inf	Inf	0.0336606	Up	IAP promoted placental gene (Ipp) mRNA		GO:0003779,GO:0005737,GO:0005856	actin binding|cytoplasm|cytoskeleton	-	-
Ptgs2	0	20	Inf	Inf	0.00498491	Up	prostaglandin-endoperoxide synthase 2 (Ptgs2) mRNA		GO:0001516,GO:0001516,GO:0001525,GO:0004601,GO:0004666,GO:0004666,GO:0005634,GO:0005737,GO:0005737,GO:0005783,GO:0005901,GO:0006629,GO:0006631,GO:0006633,GO:0006693,GO:0006954,GO:0006979,GO:0007566,GO:0007566,GO:0007612,GO:0007613,GO:0008217,GO:0008284,GO:0008285,GO:0008289,GO:0010575,GO:0010942,GO:0016020,GO:0016491,GO:0016702,GO:0019233,GO:0019371,GO:0019371,GO:0019899,GO:0020037,GO:0030216,GO:…	prostaglandin biosynthetic process|prostaglandin biosynthetic process|angiogenesis|peroxidase activity|prostaglandin-endoperoxide synthase activity|prostaglandin-endoperoxide synthase activity|nucleus|cytoplasm|cytoplasm|endoplasmic reticulum|caveola|lipid metabolic process|fatty acid metabolic process|fatty acid biosynthetic process|prostaglandin metabolic process|inflammatory response|response …	path:mmu00590,path:mmu01100,path:mmu04064,path:mmu04370,path:mmu04668,path:mmu04723,path:mmu04726,path:mmu04913,path:mmu04921,path:mmu04923,path:mmu05140,path:mmu05200,path:mmu05204,path:mmu05206,path:mmu05222	Arachidonic acid metabolism|Metabolic pathways|NF-kappa B signaling pathway|VEGF signaling pathway|TNF signaling pathway|Retrograde endocannabinoid signaling|Serotonergic synapse|Ovarian steroidogenesis|Oxytocin signaling pathway|Regulation of lipolysis in adipocytes|Leishmaniasis|Pathways in cancer|Chemical carcinogenesis|MicroRNAs in cancer|Small cell lung cancer
Pvrl2	0	12	Inf	Inf	0.0447575	Up	poliovirus receptor-related 2 (Pvrl2) transcript variant 2 mRNA		GO:0001675,GO:0002860,GO:0002891,GO:0005515,GO:0005623,GO:0005886,GO:0005911,GO:0005911,GO:0005915,GO:0005925,GO:0007010,GO:0007155,GO:0007156,GO:0007156,GO:0007286,GO:0007289,GO:0009566,GO:0009986,GO:0016020,GO:0016021,GO:0019064,GO:0030382,GO:0032990,GO:0033005,GO:0042271,GO:0042802,GO:0042803,GO:0042803,GO:0044406,GO:0044782,GO:0045954,GO:0046596,GO:0046814,GO:0050839,GO:0050839,GO:0051654,GO:…	acrosome assembly|positive regulation of natural killer cell mediated cytotoxicity directed against tumor cell target|positive regulation of immunoglobulin mediated immune response|protein binding|cell|plasma membrane|cell-cell junction|cell-cell junction|zonula adherens|focal adhesion|cytoskeleton organization|cell adhesion|homophilic cell adhesion via plasma membrane adhesion molecules|homophil…	path:mmu04514,path:mmu04520,path:mmu05168	Cell adhesion molecules (CAMs)|Adherens junction|Herpes simplex infection
Nup153	0	12	Inf	Inf	0.0447575	Up	nucleoporin 153 (Nup153) mRNA		GO:0005487,GO:0005515,GO:0005643,GO:0005652,GO:0005730,GO:0005737,GO:0006913,GO:0008270,GO:0008536,GO:0017056,GO:0031965,GO:0034399,GO:0042405,GO:0042802,GO:0043234,GO:0043495,GO:0044615,GO:0046832,GO:0051292	nucleocytoplasmic transporter activity|protein binding|nuclear pore|nuclear lamina|nucleolus|cytoplasm|nucleocytoplasmic transport|zinc ion binding|Ran GTPase binding|structural constituent of nuclear pore|nuclear membrane|nuclear periphery|nuclear inclusion body|identical protein binding|protein complex|protein anchor|nuclear pore nuclear basket|negative regulation of RNA export from nucleus|nuc…	path:mmu03013	RNA transport
Cenpe	0	14	Inf	Inf	0.0253742	Up	centromere protein E (Cenpe) mRNA		GO:0000166,GO:0000278,GO:0000278,GO:0000775,GO:0000776,GO:0000776,GO:0000778,GO:0000779,GO:0000940,GO:0003777,GO:0003777,GO:0005524,GO:0005634,GO:0005694,GO:0005737,GO:0005856,GO:0005871,GO:0005874,GO:0007018,GO:0007049,GO:0007059,GO:0007067,GO:0007080,GO:0007088,GO:0007094,GO:0007275,GO:0008017,GO:0008608,GO:0008608,GO:0015630,GO:0016020,GO:0016887,GO:0019901,GO:0030071,GO:0030496,GO:0043515,GO:…	nucleotide binding|mitotic cell cycle|mitotic cell cycle|chromosome, centromeric region|kinetochore|kinetochore|condensed nuclear chromosome kinetochore|condensed chromosome, centromeric region|condensed chromosome outer kinetochore|microtubule motor activity|microtubule motor activity|ATP binding|nucleus|chromosome|cytoplasm|cytoskeleton|kinesin complex|microtubule|microtubule-based movement|cel…	-	-
Zfp367	0	13	Inf	Inf	0.0336606	Up	zinc finger protein 367 (Zfp367) mRNA		GO:0003676,GO:0003677,GO:0003700,GO:0005634,GO:0005654,GO:0006351,GO:0006355,GO:0006357,GO:0046872	nucleic acid binding|DNA binding|transcription factor activity, sequence-specific DNA binding|nucleus|nucleoplasm|transcription, DNA-templated|regulation of transcription, DNA-templated|regulation of transcription from RNA polymerase II promoter|metal ion binding	-	-
3830432H09Rik	0	14	Inf	Inf	0.0253742	Up	RIKEN cDNA 3830432H09 gene (3830432H09Rik) long non-coding RNA		-	-	-	-
Rasgef1b	0	18	Inf	Inf	0.00845838	Up	RasGEF domain family member 1B (Rasgef1b) transcript variant 1 mRNA		GO:0005085,GO:0005088,GO:0005768,GO:0007264,GO:0043547	guanyl-nucleotide exchange factor activity|Ras guanyl-nucleotide exchange factor activity|endosome|small GTPase mediated signal transduction|positive regulation of GTPase activity	-	-
Ccdc58	0	15	Inf	Inf	0.019186	Up	coiled-coil domain containing 58 (Ccdc58) transcript variant 2 mRNA		GO:0003674,GO:0005739,GO:0008150	molecular_function|mitochondrion|biological_process	-	-
Fubp1	0	12	Inf	Inf	0.0447575	Up	far upstream element (FUSE) binding protein 1 (Fubp1) mRNA		GO:0001205,GO:0003676,GO:0003677,GO:0003723,GO:0005515,GO:0005634,GO:0005654,GO:0006351,GO:0006355,GO:0006366,GO:0010628,GO:0044822,GO:0045944	transcriptional activator activity, RNA polymerase II distal enhancer sequence-specific binding|nucleic acid binding|DNA binding|RNA binding|protein binding|nucleus|nucleoplasm|transcription, DNA-templated|regulation of transcription, DNA-templated|transcription from RNA polymerase II promoter|positive regulation of gene expression|poly(A) RNA binding|positive regulation of transcription from RNA…	-	-
Rad18	0	12	Inf	Inf	0.0447575	Up	RAD18 homolog (S. cerevisiae) (Rad18) transcript variant 1 mRNA		GO:0000403,GO:0000785,GO:0001741,GO:0003677,GO:0005515,GO:0005634,GO:0005657,GO:0006281,GO:0006301,GO:0006513,GO:0006974,GO:0007283,GO:0008270,GO:0008766,GO:0009411,GO:0016874,GO:0018169,GO:0031593,GO:0031625,GO:0043142,GO:0043773,GO:0043774,GO:0045910,GO:0046872,GO:0061630,GO:0070735,GO:0070736,GO:0070737,GO:0070738,GO:0070739,GO:0070740,GO:0097505	Y-form DNA binding|chromatin|XY body|DNA binding|protein binding|nucleus|replication fork|DNA repair|postreplication repair|protein monoubiquitination|cellular response to DNA damage stimulus|spermatogenesis|zinc ion binding|UDP-N-acetylmuramoylalanyl-D-glutamyl-2,6-diaminopimelate-D-alanyl-D-alanine ligase activity|response to UV|ligase activity|ribosomal S6-glutamic acid ligase activity|polyubi…	-	-
0610009B22Rik	0	12	Inf	Inf	0.0447575	Up	RIKEN cDNA 0610009B22 gene (0610009B22Rik) mRNA		GO:0003674,GO:0005575,GO:0008150	molecular_function|cellular_component|biological_process	-	-
Ccar1	0	18	Inf	Inf	0.00845838	Up	cell division cycle and apoptosis regulator 1 (Ccar1) mRNA		GO:0001047,GO:0003713,GO:0003713,GO:0003714,GO:0005515,GO:0005641,GO:0005737,GO:0006351,GO:0006355,GO:0006915,GO:0007049,GO:0008284,GO:0030335,GO:0030374,GO:0043065,GO:0044822,GO:1903506,GO:1903507	core promoter binding|transcription coactivator activity|transcription coactivator activity|transcription corepressor activity|protein binding|nuclear envelope lumen|cytoplasm|transcription, DNA-templated|regulation of transcription, DNA-templated|apoptotic process|cell cycle|positive regulation of cell proliferation|positive regulation of cell migration|ligand-dependent nuclear receptor transcri…	-	-
Rbm43	0	12	Inf	Inf	0.0447575	Up	RNA binding motif protein 43 (Rbm43) transcript variant 2 mRNA		GO:0003674,GO:0003676,GO:0003723,GO:0005575,GO:0008150	molecular_function|nucleic acid binding|RNA binding|cellular_component|biological_process	-	-
Trim33	0	13	Inf	Inf	0.0336606	Up	tripartite motif-containing 33 (Trim33) transcript variant 2 mRNA		GO:0003677,GO:0005622,GO:0005634,GO:0005634,GO:0005654,GO:0006351,GO:0006355,GO:0008270,GO:0008766,GO:0016567,GO:0016874,GO:0017015,GO:0018169,GO:0030514,GO:0043231,GO:0043773,GO:0043774,GO:0046872,GO:0070410,GO:0070412,GO:0070735,GO:0070736,GO:0070737,GO:0070738,GO:0070739,GO:0070740	DNA binding|intracellular|nucleus|nucleus|nucleoplasm|transcription, DNA-templated|regulation of transcription, DNA-templated|zinc ion binding|UDP-N-acetylmuramoylalanyl-D-glutamyl-2,6-diaminopimelate-D-alanyl-D-alanine ligase activity|protein ubiquitination|ligase activity|regulation of transforming growth factor beta receptor signaling pathway|ribosomal S6-glutamic acid ligase activity|negative…	-	-
LOC105242605	1	23	23	4.52356	0.00860282	Up	uncharacterized LOC105242605 (LOC105242605) ncRNA		-	-	-	-
Tcp1	2	45	22.5	4.49185	0.000278224	Up	t-complex protein 1 (Tcp1) transcript variant 2 mRNA		GO:0000166,GO:0000242,GO:0000792,GO:0001669,GO:0002199,GO:0005515,GO:0005524,GO:0005720,GO:0005737,GO:0005794,GO:0005813,GO:0005815,GO:0005832,GO:0005832,GO:0005856,GO:0005874,GO:0006457,GO:0007339,GO:0031625,GO:0043209,GO:0044053,GO:0044297,GO:0044822,GO:0051082,GO:0070062,GO:1901998,GO:2000109	nucleotide binding|pericentriolar material|heterochromatin|acrosomal vesicle|zona pellucida receptor complex|protein binding|ATP binding|nuclear heterochromatin|cytoplasm|Golgi apparatus|centrosome|microtubule organizing center|chaperonin-containing T-complex|chaperonin-containing T-complex|cytoskeleton|microtubule|protein folding|binding of sperm to zona pellucida|ubiquitin protein ligase bindin…	-	-
LOC105244361	1	21	21	4.39232	0.01344	Up	uncharacterized LOC105244361 (LOC105244361) transcript variant X1 ncRNA		-	-	-	-
Cdk4	1	21	21	4.39232	0.01344	Up	cyclin-dependent kinase 4 (Cdk4) mRNA		GO:0000082,GO:0000166,GO:0000307,GO:0000307,GO:0000785,GO:0004672,GO:0004674,GO:0004693,GO:0004693,GO:0005515,GO:0005524,GO:0005634,GO:0005634,GO:0005667,GO:0005730,GO:0005737,GO:0005829,GO:0005923,GO:0006468,GO:0006468,GO:0007049,GO:0007165,GO:0008284,GO:0010033,GO:0010288,GO:0010468,GO:0010971,GO:0016020,GO:0016301,GO:0016310,GO:0016740,GO:0030332,GO:0031965,GO:0032403,GO:0033574,GO:0042127,GO:…	G1/S transition of mitotic cell cycle|nucleotide binding|cyclin-dependent protein kinase holoenzyme complex|cyclin-dependent protein kinase holoenzyme complex|chromatin|protein kinase activity|protein serine/threonine kinase activity|cyclin-dependent protein serine/threonine kinase activity|cyclin-dependent protein serine/threonine kinase activity|protein binding|ATP binding|nucleus|nucleus|trans…	path:mmu04110,path:mmu04115,path:mmu04151,path:mmu04530,path:mmu04660,path:mmu05161,path:mmu05162,path:mmu05166,path:mmu05200,path:mmu05203,path:mmu05212,path:mmu05214,path:mmu05218,path:mmu05219,path:mmu05220,path:mmu05222,path:mmu05223	Cell cycle|p53 signaling pathway|PI3K-Akt signaling pathway|Tight junction|T cell receptor signaling pathway|Hepatitis B|Measles|HTLV-I infection|Pathways in cancer|Viral carcinogenesis|Pancreatic cancer|Glioma|Melanoma|Bladder cancer|Chronic myeloid leukemia|Small cell lung cancer|Non-small cell lung cancer
	1	17	17	4.08746	0.0336895	Up
Ap5m1	1	17	17	4.08746	0.0336895	Up	adaptor-related protein complex 5 mu 1 subunit (Ap5m1) mRNA		GO:0005737,GO:0005764,GO:0005768,GO:0005770,GO:0005829,GO:0006810,GO:0006886,GO:0015031,GO:0016020,GO:0016192,GO:0016197,GO:0030119,GO:0030131	cytoplasm|lysosome|endosome|late endosome|cytosol|transport|intracellular protein transport|protein transport|membrane|vesicle-mediated transport|endosomal transport|AP-type membrane coat adaptor complex|clathrin adaptor complex	-	-
LOC105243960	1	16	16	4	0.042567	Up	uncharacterized LOC105243960 (LOC105243960) ncRNA		-	-	-	-
Kctd9	1	16	16	4	0.042567	Up	potassium channel tetramerisation domain containing 9 (Kctd9) transcript variant 1 mRNA		GO:0003674,GO:0005575,GO:0008150,GO:0051260	molecular_function|cellular_component|biological_process|protein homooligomerization	-	-
Gm34296	3	36	12	3.58496	0.00344496	Up	predicted gene 34296 (Gm34296) mRNA		-	-	-	-
Zfp292	2	24	12	3.58496	0.0162812	Up	zinc finger protein 292 (Zfp292) mRNA		GO:0001077,GO:0003676,GO:0003677,GO:0005634,GO:0006351,GO:0006355,GO:0006366,GO:0045944,GO:0046872	transcriptional activator activity, RNA polymerase II core promoter proximal region sequence-specific binding|nucleic acid binding|DNA binding|nucleus|transcription, DNA-templated|regulation of transcription, DNA-templated|transcription from RNA polymerase II promoter|positive regulation of transcription from RNA polymerase II promoter|metal ion binding	-	-
Rb1cc1	2	23	11.5	3.52356	0.0198675	Up	RB1-inducible coiled-coil 1 (Rb1cc1) mRNA		GO:0000045,GO:0000407,GO:0001889,GO:0001934,GO:0005515,GO:0005622,GO:0005634,GO:0005634,GO:0005737,GO:0005737,GO:0006351,GO:0006355,GO:0006914,GO:0007049,GO:0007254,GO:0007507,GO:0010506,GO:0019901,GO:0031965,GO:0034045,GO:0043066,GO:0045793,GO:1990316,GO:1990316,GO:1990316,GO:2001237	autophagosome assembly|pre-autophagosomal structure|liver development|positive regulation of protein phosphorylation|protein binding|intracellular|nucleus|nucleus|cytoplasm|cytoplasm|transcription, DNA-templated|regulation of transcription, DNA-templated|autophagy|cell cycle|JNK cascade|heart development|regulation of autophagy|protein kinase binding|nuclear membrane|pre-autophagosomal structure …	-	-
Postn	5	49	9.8	3.29278	0.00143144	Up	periostin osteoblast specific factor (Postn) transcript variant 2 mRNA		GO:0001953,GO:0003073,GO:0005576,GO:0005578,GO:0005615,GO:0005615,GO:0005737,GO:0005794,GO:0005802,GO:0007155,GO:0007155,GO:0008201,GO:0008593,GO:0009888,GO:0014911,GO:0030198,GO:0031012,GO:0031012,GO:0031594,GO:0050839,GO:1900025,GO:1904209,GO:1990138	negative regulation of cell-matrix adhesion|regulation of systemic arterial blood pressure|extracellular region|proteinaceous extracellular matrix|extracellular space|extracellular space|cytoplasm|Golgi apparatus|trans-Golgi network|cell adhesion|cell adhesion|heparin binding|regulation of Notch signaling pathway|tissue development|positive regulation of smooth muscle cell migration|extracellular…	-	-
Ier2	3	26	8.66667	3.11548	0.0211971	Up	immediate early response 2 (Ier2) mRNA		GO:0003677,GO:0005634,GO:0005737,GO:0005737,GO:0048870	DNA binding|nucleus|cytoplasm|cytoplasm|cell motility	-	-
Gm33135	3	25	8.33333	3.05889	0.0254383	Up	predicted gene 33135 (Gm33135) transcript variant X3 ncRNA		-	-	-	-
Zfp518a	3	25	8.33333	3.05889	0.0254383	Up	zinc finger protein 518A (Zfp518a) mRNA		GO:0000981,GO:0003677,GO:0003700,GO:0005634,GO:0006351,GO:0006355,GO:0006357,GO:0046872	RNA polymerase II transcription factor activity, sequence-specific DNA binding|DNA binding|transcription factor activity, sequence-specific DNA binding|nucleus|transcription, DNA-templated|regulation of transcription, DNA-templated|regulation of transcription from RNA polymerase II promoter|metal ion binding	-	-
Mgea5	3	25	8.33333	3.05889	0.0254383	Up	meningioma expressed antigen 5 (hyaluronidase) (Mgea5) mRNA		GO:0004402,GO:0004563,GO:0005634,GO:0005737,GO:0005739,GO:0005829,GO:0006044,GO:0006517,GO:0006612,GO:0008152,GO:0010524,GO:0010616,GO:0016020,GO:0016231,GO:0016573,GO:0016787,GO:0016798,GO:0031343,GO:0032024,GO:0043243,GO:0045862,GO:0046060,GO:0046326,GO:0051054,GO:0051901,GO:0051928,GO:0060051,GO:0060124,GO:0070265	histone acetyltransferase activity|beta-N-acetylhexosaminidase activity|nucleus|cytoplasm|mitochondrion|cytosol|N-acetylglucosamine metabolic process|protein deglycosylation|protein targeting to membrane|metabolic process|positive regulation of calcium ion transport into cytosol|negative regulation of cardiac muscle adaptation|membrane|beta-N-acetylglucosaminidase activity|histone acetylation|hyd…	-	-
Rnf113a1	4	33	8.25	3.04439	0.0108958	Up	ring finger protein 113A1 (Rnf113a1) mRNA		GO:0003674,GO:0005575,GO:0008150	molecular_function|cellular_component|biological_process	-	-
Gm16998	3	24	8	3	0.0305255	Up	predicted gene 16998 (Gm16998) long non-coding RNA		-	-	-	-
Dync1i1	5	37	7.4	2.88753	0.00953528	Up	dynein cytoplasmic 1 intermediate chain 1 (Dync1i1) transcript variant 2 mRNA		GO:0000775,GO:0000776,GO:0000922,GO:0003774,GO:0003777,GO:0005515,GO:0005694,GO:0005737,GO:0005856,GO:0005868,GO:0005874,GO:0006810,GO:0007018,GO:0008017,GO:0030286,GO:0030507,GO:0031982,GO:0036464,GO:0047496,GO:0048471,GO:0055037	chromosome, centromeric region|kinetochore|spindle pole|motor activity|microtubule motor activity|protein binding|chromosome|cytoplasm|cytoskeleton|cytoplasmic dynein complex|microtubule|transport|microtubule-based movement|microtubule binding|dynein complex|spectrin binding|vesicle|cytoplasmic ribonucleoprotein granule|vesicle transport along microtubule|perinuclear region of cytoplasm|recycling…	path:mmu04145,path:mmu04962,path:mmu05132	Phagosome|Vasopressin-regulated water reabsorption|Salmonella infection
Dkk4	3	22	7.33333	2.87447	0.0439328	Up	dickkopf homolog 4 (Xenopus laevis) (Dkk4) mRNA		GO:0005576,GO:0007275,GO:0016055,GO:0030178	extracellular region|multicellular organismal development|Wnt signaling pathway|negative regulation of Wnt signaling pathway	path:mmu04310	Wnt signaling pathway
Gm33222	4	26	6.5	2.70044	0.0356415	Up	predicted gene 33222 (Gm33222) transcript variant X1 ncRNA		-	-	-	-
LOC102632291	4	25	6.25	2.64386	0.0421881	Up	uncharacterized LOC102632291 (LOC102632291) ncRNA		-	-	-	-
Upf3a	6	37	6.16667	2.62449	0.0151298	Up	UPF3 regulator of nonsense transcripts homolog A (yeast) (Upf3a) mRNA		GO:0003729,GO:0005634,GO:0005654,GO:0005737,GO:0005886,GO:0006986,GO:0035145,GO:0043231,GO:0045727	mRNA binding|nucleus|nucleoplasm|cytoplasm|plasma membrane|response to unfolded protein|exon-exon junction complex|intracellular membrane-bounded organelle|positive regulation of translation	path:mmu03013,path:mmu03015	RNA transport|mRNA surveillance pathway
Calcr	6	34	5.66667	2.5025	0.0237293	Up	calcitonin receptor (Calcr) transcript variant 1a mRNA		GO:0001669,GO:0004871,GO:0004872,GO:0004888,GO:0004930,GO:0004948,GO:0004948,GO:0005829,GO:0005829,GO:0005886,GO:0005929,GO:0007165,GO:0007166,GO:0007186,GO:0007188,GO:0007189,GO:0007189,GO:0007204,GO:0007204,GO:0008565,GO:0015031,GO:0016020,GO:0016021,GO:0030279,GO:0030316,GO:0030424,GO:0030819,GO:0031623,GO:0032841,GO:0043005,GO:0043025,GO:0043488,GO:0045124,GO:0045762,GO:0051384,GO:0072659	acrosomal vesicle|signal transducer activity|receptor activity|transmembrane signaling receptor activity|G-protein coupled receptor activity|calcitonin receptor activity|calcitonin receptor activity|cytosol|cytosol|plasma membrane|cilium|signal transduction|cell surface receptor signaling pathway|G-protein coupled receptor signaling pathway|adenylate cyclase-modulating G-protein coupled receptor …	path:mmu04080,path:mmu04380	Neuroactive ligand-receptor interaction|Osteoclast differentiation
Osmr	8	43	5.375	2.42626	0.0141873	Up	oncostatin M receptor (Osmr) mRNA		GO:0004896,GO:0004924,GO:0004924,GO:0005887,GO:0005900,GO:0007166,GO:0008284,GO:0016020,GO:0016021,GO:0016324,GO:0019838,GO:0034097,GO:0038165,GO:0038165	cytokine receptor activity|oncostatin-M receptor activity|oncostatin-M receptor activity|integral component of plasma membrane|oncostatin-M receptor complex|cell surface receptor signaling pathway|positive regulation of cell proliferation|membrane|integral component of membrane|apical plasma membrane|growth factor binding|response to cytokine|oncostatin-M-mediated signaling pathway|oncostatin-M-m…	path:mmu04060,path:mmu04151,path:mmu04630	Cytokine-cytokine receptor interaction|PI3K-Akt signaling pathway|Jak-STAT signaling pathway
Lrrfip1	6	32	5.33333	2.41504	0.0320021	Up	leucine rich repeat (in FLII) interacting protein 1 (Lrrfip1) transcript variant 1 mRNA		GO:0003677,GO:0005515,GO:0005634,GO:0005737,GO:0005886,GO:0006351,GO:0006355,GO:0042803	DNA binding|protein binding|nucleus|cytoplasm|plasma membrane|transcription, DNA-templated|regulation of transcription, DNA-templated|protein homodimerization activity	-	-
Shoc2	6	32	5.33333	2.41504	0.0320021	Up	soc-2 (suppressor of clear) homolog (C. elegans) (Shoc2) transcript variant 2 mRNA		GO:0000164,GO:0005634,GO:0005654,GO:0005737,GO:0019903,GO:0046579	protein phosphatase type 1 complex|nucleus|nucleoplasm|cytoplasm|protein phosphatase binding|positive regulation of Ras protein signal transduction	-	-
LOC105245951	6	31	5.16667	2.36923	0.0371489	Up	uncharacterized LOC105245951 (LOC105245951) ncRNA		-	-	-	-
Fuca2	6	30	5	2.32193	0.0431087	Up	fucosidase alpha-L- 2 plasma (Fuca2) mRNA		GO:0004560,GO:0005576,GO:0005615,GO:0005975,GO:0006004,GO:0008152,GO:0009617,GO:0016139,GO:0016787,GO:0016798,GO:0070062,GO:2000535	alpha-L-fucosidase activity|extracellular region|extracellular space|carbohydrate metabolic process|fucose metabolic process|metabolic process|response to bacterium|glycoside catabolic process|hydrolase activity|hydrolase activity, acting on glycosyl bonds|extracellular exosome|regulation of entry of bacterium into host cell	path:mmu00511	Other glycan degradation
Prpf38b	21	101	4.80952	2.26589	0.00145698	Up	PRP38 pre-mRNA processing factor 38 (yeast) domain containing B (Prpf38b) mRNA		GO:0005575,GO:0005634,GO:0005681,GO:0006397,GO:0008150,GO:0008380,GO:0044822,GO:0044822,GO:0071011	cellular_component|nucleus|spliceosomal complex|mRNA processing|biological_process|RNA splicing|poly(A) RNA binding|poly(A) RNA binding|precatalytic spliceosome	path:mmu03040	Spliceosome
Mettl9	11	51	4.63636	2.21299	0.0140035	Up	methyltransferase like 9 (Mettl9) mRNA		GO:0003674,GO:0005575,GO:0008150	molecular_function|cellular_component|biological_process	-	-
Ofd1	8	37	4.625	2.20945	0.0320125	Up	oral-facial-digital syndrome 1 gene homolog (human) (Ofd1) mRNA		GO:0005634,GO:0005737,GO:0005813,GO:0005814,GO:0005814,GO:0005856,GO:0005929,GO:0005929,GO:0007067,GO:0007099,GO:0010172,GO:0015630,GO:0016020,GO:0030030,GO:0034451,GO:0035082,GO:0036064,GO:0036064,GO:0042995,GO:0043014,GO:0043015,GO:0060271,GO:0060271,GO:0060287,GO:0090307,GO:2000314	nucleus|cytoplasm|centrosome|centriole|centriole|cytoskeleton|cilium|cilium|mitotic nuclear division|centriole replication|embryonic body morphogenesis|microtubule cytoskeleton|membrane|cell projection organization|centriolar satellite|axoneme assembly|ciliary basal body|ciliary basal body|cell projection|alpha-tubulin binding|gamma-tubulin binding|cilium morphogenesis|cilium morphogenesis|epithe…	-	-
	8	36	4.5	2.16993	0.0366336	Up
Ttc1	8	36	4.5	2.16993	0.0366336	Up	tetratricopeptide repeat domain 1 (Ttc1) mRNA		GO:0003674,GO:0005737,GO:0005778,GO:0008150	molecular_function|cytoplasm|peroxisomal membrane|biological_process	-	-
Cflar	11	47	4.27273	2.09516	0.0226339	Up	CASP8 and FADD-like apoptosis regulator (Cflar) transcript variant 3 mRNA		GO:0002020,GO:0005123,GO:0005737,GO:0005737,GO:0006915,GO:0006915,GO:0006919,GO:0008047,GO:0010952,GO:0016504,GO:0031264,GO:0031265,GO:0032403,GO:0035877,GO:0043066,GO:0043066,GO:0043085,GO:0043154,GO:0045121,GO:0046982,GO:0060544,GO:0060546,GO:0097190,GO:0097199,GO:0097342,GO:1902042,GO:1902042,GO:2001237,GO:2001237	protease binding|death receptor binding|cytoplasm|cytoplasm|apoptotic process|apoptotic process|activation of cysteine-type endopeptidase activity involved in apoptotic process|enzyme activator activity|positive regulation of peptidase activity|peptidase activator activity|death-inducing signaling complex|CD95 death-inducing signaling complex|protein complex binding|death effector domain binding|…	path:mmu04064,path:mmu04210,path:mmu04668,path:mmu05142	NF-kappa B signaling pathway|Apoptosis|TNF signaling pathway|Chagas disease (American trypanosomiasis)
Tpra1	11	47	4.27273	2.09516	0.0226339	Up	transmembrane protein adipocyte asscociated 1 (Tpra1) mRNA		GO:0005886,GO:0016020,GO:0016021,GO:0040016,GO:1901991	plasma membrane|membrane|integral component of membrane|embryonic cleavage|negative regulation of mitotic cell cycle phase transition	-	-
Cyb5rl	15	64	4.26667	2.09311	0.0102353	Up	cytochrome b5 reductase-like (Cyb5rl) mRNA		GO:0004128,GO:0005634,GO:0005654,GO:0016491,GO:0055114	cytochrome-b5 reductase activity, acting on NAD(P)H|nucleus|nucleoplasm|oxidoreductase activity|oxidation-reduction process	path:mmu00520	Amino sugar and nucleotide sugar metabolism
Map2k3os	9	37	4.11111	2.03953	0.0436601	Up	mitogen-activated protein kinase kinase 3 opposite strand (Map2k3os) long non-coding RNA		-	-	-	-
LOC105247142	13	53	4.07692	2.02748	0.0197289	Up	uncharacterized LOC105247142 (LOC105247142) transcript variant X1 ncRNA		-	-	-	-
Spidr	18	70	3.88889	1.95936	0.0118707	Up	scaffolding protein involved in DNA repair (Spidr) mRNA		GO:0000228,GO:0000724,GO:0003674,GO:0005634,GO:0005654,GO:0006281,GO:0006310,GO:0006974,GO:0010569,GO:0031334,GO:0070202,GO:0071479,GO:0072711,GO:0072757,GO:2000781	nuclear chromosome|double-strand break repair via homologous recombination|molecular_function|nucleus|nucleoplasm|DNA repair|DNA recombination|cellular response to DNA damage stimulus|regulation of double-strand break repair via homologous recombination|positive regulation of protein complex assembly|regulation of establishment of protein localization to chromosome|cellular response to ionizing r…	-	-
Btd	14	53	3.78571	1.92057	0.025516	Up	biotinidase (Btd) mRNA		GO:0005576,GO:0005615,GO:0005730,GO:0006768,GO:0006807,GO:0016787,GO:0016810,GO:0016811,GO:0043204,GO:0045177,GO:0047708,GO:0070062	extracellular region|extracellular space|nucleolus|biotin metabolic process|nitrogen compound metabolic process|hydrolase activity|hydrolase activity, acting on carbon-nitrogen (but not peptide) bonds|hydrolase activity, acting on carbon-nitrogen (but not peptide) bonds, in linear amides|perikaryon|apical part of cell|biotinidase activity|extracellular exosome	path:mmu00780,path:mmu01100,path:mmu04977	Biotin metabolism|Metabolic pathways|Vitamin digestion and absorption
Brca2	13	49	3.76923	1.91427	0.0308006	Up	breast cancer 2 (Brca2) transcript variant 1 mRNA		GO:0000724,GO:0000724,GO:0000910,GO:0001556,GO:0001833,GO:0002020,GO:0003677,GO:0003697,GO:0003697,GO:0005515,GO:0005622,GO:0005634,GO:0005634,GO:0005654,GO:0005737,GO:0005737,GO:0005813,GO:0005813,GO:0005856,GO:0006281,GO:0006289,GO:0006302,GO:0006302,GO:0006310,GO:0006355,GO:0006974,GO:0006978,GO:0007049,GO:0007141,GO:0007283,GO:0007283,GO:0007420,GO:0007569,GO:0008283,GO:0008585,GO:0008630,GO:…	double-strand break repair via homologous recombination|double-strand break repair via homologous recombination|cytokinesis|oocyte maturation|inner cell mass cell proliferation|protease binding|DNA binding|single-stranded DNA binding|single-stranded DNA binding|protein binding|intracellular|nucleus|nucleus|nucleoplasm|cytoplasm|cytoplasm|centrosome|centrosome|cytoskeleton|DNA repair|nucleotide-ex…	path:mmu03440,path:mmu03460,path:mmu05200,path:mmu05212	Homologous recombination|Fanconi anemia pathway|Pathways in cancer|Pancreatic cancer
2310075K07Rik	52	195	3.75	1.90689	0.00107824	Up	RIKEN cDNA 2310075K07 gene (2310075K07Rik) misc_RNA		-	-	-	-
Mir6381	88	323	3.67045	1.87596	0.000426834	Up	microRNA 6381 (Mir6381) microRNA		-	-	-	-
Gm16712	27	99	3.66667	1.87447	0.00665959	Up	predicted gene 16712 (Gm16712) long non-coding RNA		-	-	-	-
LOC105246107	44	161	3.65909	1.87149	0.00204974	Up	uncharacterized LOC105246107 (LOC105246107) ncRNA		-	-	-	-
Has2os	80	288	3.6	1.848	0.000631426	Up	hyaluronan synthase 2 opposite strand (Has2os) long non-coding RNA		GO:0003674,GO:0005575,GO:0008150	molecular_function|cellular_component|biological_process	-	-
Rbm25	48	172	3.58333	1.8413	0.0020221	Up	RNA binding motif protein 25 (Rbm25) mRNA		GO:0000166,GO:0000381,GO:0003676,GO:0003723,GO:0003729,GO:0005634,GO:0005681,GO:0005737,GO:0006397,GO:0006915,GO:0008380	nucleotide binding|regulation of alternative mRNA splicing, via spliceosome|nucleic acid binding|RNA binding|mRNA binding|nucleus|spliceosomal complex|cytoplasm|mRNA processing|apoptotic process|RNA splicing	path:mmu03040	Spliceosome
Lif	15	53	3.53333	1.82103	0.0323684	Up	leukemia inhibitory factor (Lif) transcript variant 2 mRNA		GO:0001135,GO:0001974,GO:0005102,GO:0005125,GO:0005125,GO:0005146,GO:0005576,GO:0005615,GO:0005737,GO:0006955,GO:0007566,GO:0007566,GO:0008083,GO:0008083,GO:0008284,GO:0008284,GO:0008285,GO:0010628,GO:0010976,GO:0016525,GO:0019827,GO:0019827,GO:0030324,GO:0031100,GO:0033138,GO:0033141,GO:0042503,GO:0042511,GO:0042517,GO:0043410,GO:0045595,GO:0045651,GO:0045835,GO:0045944,GO:0045944,GO:0045944,GO:…	transcription factor activity, RNA polymerase II transcription factor recruiting|blood vessel remodeling|receptor binding|cytokine activity|cytokine activity|leukemia inhibitory factor receptor binding|extracellular region|extracellular space|cytoplasm|immune response|embryo implantation|embryo implantation|growth factor activity|growth factor activity|positive regulation of cell proliferation|po…	path:mmu04060,path:mmu04550,path:mmu04630,path:mmu04668	Cytokine-cytokine receptor interaction|Signaling pathways regulating pluripotency of stem cells|Jak-STAT signaling pathway|TNF signaling pathway
Rasal2	15	51	3.4	1.76553	0.0398298	Up	RAS protein activator like 2 (Rasal2) mRNA		GO:0005096,GO:0005737,GO:0031235,GO:0043547,GO:0046580	GTPase activator activity|cytoplasm|intrinsic component of the cytoplasmic side of the plasma membrane|positive regulation of GTPase activity|negative regulation of Ras protein signal transduction	path:mmu04014	Ras signaling pathway
Stamos	30	102	3.4	1.76553	0.00923246	Up	signal transducing adaptor molecule (SH3 domain and ITAM motif) 1 opposite strand (Stamos) long non-coding RNA		-	-	-	-
Cnppd1	22	74	3.36364	1.75002	0.0193935	Up	cyclin Pas1/PHO80 domain containing 1 (Cnppd1) mRNA		GO:0000079,GO:0003674,GO:0005575,GO:0008150,GO:0016020,GO:0016021,GO:0019901	regulation of cyclin-dependent protein serine/threonine kinase activity|molecular_function|cellular_component|biological_process|membrane|integral component of membrane|protein kinase binding	-	-
Anapc13	45	149	3.31111	1.72732	0.00471923	Up	anaphase promoting complex subunit 13 (Anapc13) mRNA		GO:0003674,GO:0005634,GO:0005680,GO:0007049,GO:0007067,GO:0051301,GO:0070979	molecular_function|nucleus|anaphase-promoting complex|cell cycle|mitotic nuclear division|cell division|protein K11-linked ubiquitination	path:mmu04110,path:mmu04114,path:mmu04120,path:mmu04914	Cell cycle|Oocyte meiosis|Ubiquitin mediated proteolysis|Progesterone-mediated oocyte maturation
Gm33513	27	89	3.2963	1.72085	0.0144316	Up	predicted gene 33513 (Gm33513) ncRNA		-	-	-	-
Gm35838	17	56	3.29412	1.71989	0.0370124	Up	predicted gene 35838 (Gm35838) ncRNA		-	-	-	-
Lars2	687	2195	3.19505	1.67584	0.0011925	Up	leucyl-tRNA synthetase mitochondrial (Lars2) mRNA		GO:0000166,GO:0002161,GO:0004812,GO:0004823,GO:0005524,GO:0005739,GO:0006412,GO:0006418,GO:0006429,GO:0016874	nucleotide binding|aminoacyl-tRNA editing activity|aminoacyl-tRNA ligase activity|leucine-tRNA ligase activity|ATP binding|mitochondrion|translation|tRNA aminoacylation for protein translation|leucyl-tRNA aminoacylation|ligase activity	path:mmu00970	Aminoacyl-tRNA biosynthesis
LOC105242904	2085	6661	3.19472	1.67569	0.00812898	Up	uncharacterized LOC105242904 (LOC105242904) transcript variant X1 ncRNA		-	-	-	-
Src	23	72	3.13043	1.64636	0.0277473	Up	Rous sarcoma oncogene (Src) transcript variant 2 mRNA		GO:0000166,GO:0002376,GO:0004672,GO:0004672,GO:0004672,GO:0004713,GO:0004713,GO:0004715,GO:0005080,GO:0005102,GO:0005158,GO:0005515,GO:0005524,GO:0005622,GO:0005634,GO:0005737,GO:0005739,GO:0005743,GO:0005764,GO:0005770,GO:0005829,GO:0005856,GO:0005884,GO:0005886,GO:0005886,GO:0005901,GO:0005901,GO:0006468,GO:0007049,GO:0007155,GO:0007173,GO:0007179,GO:0007229,GO:0008022,GO:0008283,GO:0010628,GO:…	nucleotide binding|immune system process|protein kinase activity|protein kinase activity|protein kinase activity|protein tyrosine kinase activity|protein tyrosine kinase activity|non-membrane spanning protein tyrosine kinase activity|protein kinase C binding|receptor binding|insulin receptor binding|protein binding|ATP binding|intracellular|nucleus|cytoplasm|mitochondrion|mitochondrial inner memb…	path:mmu04012,path:mmu04015,path:mmu04062,path:mmu04144,path:mmu04370,path:mmu04510,path:mmu04520,path:mmu04530,path:mmu04540,path:mmu04611,path:mmu04727,path:mmu04750,path:mmu04810,path:mmu04912,path:mmu04915,path:mmu04917,path:mmu04919,path:mmu04921,path:mmu05100,path:mmu05152,path:mmu05161,path:mmu05203,path:mmu05205	ErbB signaling pathway|Rap1 signaling pathway|Chemokine signaling pathway|Endocytosis|VEGF signaling pathway|Focal adhesion|Adherens junction|Tight junction|Gap junction|Platelet activation|GABAergic synapse|Inflammatory mediator regulation of TRP channels|Regulation of actin cytoskeleton|GnRH signaling pathway|Estrogen signaling pathway|Prolactin signaling pathway|Thyroid hormone signaling pathw…
Vti1b	75	234	3.12	1.64155	0.00296045	Up	vesicle transport through interaction with t-SNAREs 1B (Vti1b) mRNA		GO:0000149,GO:0000149,GO:0005484,GO:0005515,GO:0005737,GO:0005764,GO:0005765,GO:0005768,GO:0005789,GO:0005794,GO:0005794,GO:0006623,GO:0006810,GO:0006886,GO:0006888,GO:0006891,GO:0006896,GO:0012507,GO:0015031,GO:0016020,GO:0016021,GO:0016192,GO:0019869,GO:0031201,GO:0031902,GO:0031902,GO:0031982,GO:0042147,GO:0043231,GO:0048280,GO:0048471,GO:0048471,GO:0055037,GO:1903076	SNARE binding|SNARE binding|SNAP receptor activity|protein binding|cytoplasm|lysosome|lysosomal membrane|endosome|endoplasmic reticulum membrane|Golgi apparatus|Golgi apparatus|protein targeting to vacuole|transport|intracellular protein transport|ER to Golgi vesicle-mediated transport|intra-Golgi vesicle-mediated transport|Golgi to vacuole transport|ER to Golgi transport vesicle membrane|protein…	path:mmu04130	SNARE interactions in vesicular transport
LOC105244565	17	53	3.11765	1.64046	0.049563	Up	uncharacterized LOC105244565 (LOC105244565) ncRNA		-	-	-	-
Nsa2	18	55	3.05556	1.61143	0.0497389	Up	NSA2 ribosome biogenesis homolog (S. cerevisiae) (Nsa2) mRNA		GO:0005634,GO:0005730,GO:0006364,GO:0008150,GO:0030529,GO:0042254,GO:0044822	nucleus|nucleolus|rRNA processing|biological_process|ribonucleoprotein complex|ribosome biogenesis|poly(A) RNA binding	-	-
Gm31700	44	133	3.02273	1.59585	0.0103127	Up	predicted gene 31700 (Gm31700) ncRNA		-	-	-	-
Olfr100	19	57	3	1.58496	0.0498493	Up	olfactory receptor 100 (Olfr100) mRNA		GO:0004984,GO:0007186,GO:0007608,GO:0016021,GO:0050911	olfactory receptor activity|G-protein coupled receptor signaling pathway|sensory perception of smell|integral component of membrane|detection of chemical stimulus involved in sensory perception of smell	path:mmu04740	Olfactory transduction
Gm14023	557	1656	2.97307	1.57195	0.00176767	Up	predicted gene 14023 (Gm14023) long non-coding RNA		GO:0003674,GO:0005575,GO:0008150	molecular_function|cellular_component|biological_process	-	-
Gnas	38	111	2.92105	1.54649	0.0173207	Up	GNAS (guanine nucleotide binding protein alpha stimulating) complex locus (Gnas) transcript variant 5 mRNA		GO:0000166,GO:0001501,GO:0001726,GO:0001894,GO:0001934,GO:0001958,GO:0001965,GO:0003924,GO:0003924,GO:0004871,GO:0004871,GO:0005159,GO:0005159,GO:0005515,GO:0005525,GO:0005576,GO:0005634,GO:0005737,GO:0005768,GO:0005829,GO:0005834,GO:0005834,GO:0005834,GO:0005886,GO:0006112,GO:0006306,GO:0006357,GO:0007165,GO:0007186,GO:0007186,GO:0007189,GO:0007189,GO:0007189,GO:0007191,GO:0007191,GO:0007606,GO:…	nucleotide binding|skeletal system development|ruffle|tissue homeostasis|positive regulation of protein phosphorylation|endochondral ossification|G-protein alpha-subunit binding|GTPase activity|GTPase activity|signal transducer activity|signal transducer activity|insulin-like growth factor receptor binding|insulin-like growth factor receptor binding|protein binding|GTP binding|extracellular regio…	path:mmu04015,path:mmu04020,path:mmu04024,path:mmu04261,path:mmu04270,path:mmu04540,path:mmu04611,path:mmu04713,path:mmu04724,path:mmu04726,path:mmu04728,path:mmu04730,path:mmu04742,path:mmu04750,path:mmu04911,path:mmu04912,path:mmu04913,path:mmu04915,path:mmu04916,path:mmu04918,path:mmu04921,path:mmu04922,path:mmu04923,path:mmu04924,path:mmu04961,path:mmu04962,path:mmu04970,path:mmu04971,path:mm…	Rap1 signaling pathway|Calcium signaling pathway|cAMP signaling pathway|Adrenergic signaling in cardiomyocytes|Vascular smooth muscle contraction|Gap junction|Platelet activation|Circadian entrainment|Glutamatergic synapse|Serotonergic synapse|Dopaminergic synapse|Long-term depression|Taste transduction|Inflammatory mediator regulation of TRP channels|Insulin secretion|GnRH signaling pathway|Ovar…
Tigd3	22	64	2.90909	1.54057	0.0458122	Up	tigger transposable element derived 3 (Tigd3) mRNA		GO:0003674,GO:0003676,GO:0003677,GO:0005575,GO:0005634,GO:0008150	molecular_function|nucleic acid binding|DNA binding|cellular_component|nucleus|biological_process	-	-
Ptpn9	22	64	2.90909	1.54057	0.0458122	Up	protein tyrosine phosphatase non-receptor type 9 (Ptpn9) mRNA		GO:0004721,GO:0004725,GO:0005515,GO:0005737,GO:0006470,GO:0016311,GO:0016787,GO:0016791,GO:0035335	phosphoprotein phosphatase activity|protein tyrosine phosphatase activity|protein binding|cytoplasm|protein dephosphorylation|dephosphorylation|hydrolase activity|phosphatase activity|peptidyl-tyrosine dephosphorylation	-	-
Zbtb7b	21	61	2.90476	1.53842	0.0499136	Up	zinc finger and BTB domain containing 7B (Zbtb7b) mRNA		GO:0000978,GO:0001077,GO:0003676,GO:0003677,GO:0003700,GO:0005515,GO:0005634,GO:0005654,GO:0006351,GO:0006355,GO:0006366,GO:0007275,GO:0010628,GO:0030154,GO:0042803,GO:0043370,GO:0043376,GO:0045944,GO:0046872	RNA polymerase II core promoter proximal region sequence-specific DNA binding|transcriptional activator activity, RNA polymerase II core promoter proximal region sequence-specific binding|nucleic acid binding|DNA binding|transcription factor activity, sequence-specific DNA binding|protein binding|nucleus|nucleoplasm|transcription, DNA-templated|regulation of transcription, DNA-templated|transcrip…	-	-
	23	65	2.82609	1.49881	0.0498212	Up
Dnd1	62	175	2.82258	1.49701	0.00973385	Up	dead end homolog 1 (zebrafish) (Dnd1) mRNA		GO:0000166,GO:0003676,GO:0003723,GO:0005515,GO:0005634,GO:0005737,GO:0005737,GO:0007275,GO:0007281,GO:0017091,GO:0060965	nucleotide binding|nucleic acid binding|RNA binding|protein binding|nucleus|cytoplasm|cytoplasm|multicellular organismal development|germ cell development|AU-rich element binding|negative regulation of gene silencing by miRNA	-	-
Gm33795	99	279	2.81818	1.49476	0.00492296	Up	predicted gene 33795 (Gm33795) transcript variant X2 mRNA		-	-	-	-
Gm30881	33	91	2.75758	1.4634	0.0321291	Up	predicted gene 30881 (Gm30881) transcript variant X3 ncRNA		-	-	-	-
LOC102642986	48	132	2.75	1.45943	0.0179339	Up	serine/arginine-rich splicing factor SR45-like (LOC102642986) transcript variant X3 mRNA		-	-	-	-
Mtbp	44	119	2.70455	1.43539	0.0231351	Up	Mdm2 transformed 3T3 cell double minute p53 binding protein (Mtbp) transcript variant 2 mRNA		GO:0000776,GO:0000776,GO:0000785,GO:0005515,GO:0007049,GO:0007050,GO:0007089,GO:0008285,GO:0034501,GO:0045839,GO:0071174	kinetochore|kinetochore|chromatin|protein binding|cell cycle|cell cycle arrest|traversing start control point of mitotic cell cycle|negative regulation of cell proliferation|protein localization to kinetochore|negative regulation of mitotic nuclear division|mitotic spindle checkpoint	-	-
Psph	31	83	2.67742	1.42084	0.0422783	Up	phosphoserine phosphatase (Psph) mRNA		GO:0000287,GO:0000287,GO:0004647,GO:0004647,GO:0005509,GO:0005737,GO:0006470,GO:0006470,GO:0006563,GO:0006564,GO:0008152,GO:0008652,GO:0016311,GO:0016787,GO:0016791,GO:0042803,GO:0043005,GO:0046872	magnesium ion binding|magnesium ion binding|phosphoserine phosphatase activity|phosphoserine phosphatase activity|calcium ion binding|cytoplasm|protein dephosphorylation|protein dephosphorylation|L-serine metabolic process|L-serine biosynthetic process|metabolic process|cellular amino acid biosynthetic process|dephosphorylation|hydrolase activity|phosphatase activity|protein homodimerization acti…	path:mmu00260,path:mmu01100,path:mmu01130,path:mmu01200,path:mmu01230	Glycine, serine and threonine metabolism|Metabolic pathways|Biosynthesis of antibiotics|Carbon metabolism|Biosynthesis of amino acids
Eif3c	41	109	2.65854	1.41063	0.028927	Up	eukaryotic translation initiation factor 3 subunit C (Eif3c) mRNA		GO:0003723,GO:0003743,GO:0003743,GO:0005737,GO:0005852,GO:0005852,GO:0006412,GO:0006413,GO:0006413,GO:0031369,GO:0043022,GO:0044822,GO:0071541	RNA binding|translation initiation factor activity|translation initiation factor activity|cytoplasm|eukaryotic translation initiation factor 3 complex|eukaryotic translation initiation factor 3 complex|translation|translational initiation|translational initiation|translation initiation factor binding|ribosome binding|poly(A) RNA binding|eukaryotic translation initiation factor 3 complex, eIF3m	path:mmu03013	RNA transport
Gm26908	34	90	2.64706	1.40439	0.0393872	Up	predicted gene 26908 (Gm26908) transcript variant X1 ncRNA		-	-	-	-
Oplah	31	82	2.64516	1.40336	0.0453585	Up	5-oxoprolinase (ATP-hydrolysing) (Oplah) mRNA		GO:0000166,GO:0003824,GO:0005524,GO:0005575,GO:0006749,GO:0016787,GO:0017168	nucleotide binding|catalytic activity|ATP binding|cellular_component|glutathione metabolic process|hydrolase activity|5-oxoprolinase (ATP-hydrolyzing) activity	path:mmu00480	Glutathione metabolism
BC024978	228	603	2.64474	1.40312	0.00432239	Up	cDNA sequence BC024978 (BC024978) transcript variant 1 mRNA		GO:0003674,GO:0005575,GO:0008150	molecular_function|cellular_component|biological_process	-	-
	56	147	2.625	1.39232	0.0198139	Up
4930465K10Rik	48	125	2.60417	1.38082	0.0262471	Up	RIKEN cDNA 4930465K10 gene (4930465K10Rik) long non-coding RNA		-	-	-	-
Ccdc142	32	83	2.59375	1.37504	0.0484708	Up	coiled-coil domain containing 142 (Ccdc142) mRNA		GO:0003674,GO:0005575,GO:0008150	molecular_function|cellular_component|biological_process	-	-
Gm33602	185	476	2.57297	1.36344	0.00614907	Up	predicted gene 33602 (Gm33602) transcript variant X6 ncRNA		-	-	-	-
Pcdhgc3	56	141	2.51786	1.3322	0.0266004	Up	protocadherin gamma subfamily C 3 (Pcdhgc3) mRNA		GO:0005887,GO:0005911,GO:0007156,GO:0016020,GO:0016339,GO:0050808,GO:0070062	integral component of plasma membrane|cell-cell junction|homophilic cell adhesion via plasma membrane adhesion molecules|membrane|calcium-dependent cell-cell adhesion via plasma membrane cell adhesion molecules|synapse organization|extracellular exosome	-	-
LOC102637873	89	222	2.49438	1.31868	0.0157286	Up	uncharacterized LOC102637873 (LOC102637873) ncRNA		-	-	-	-
Gm33223	144	357	2.47917	1.30986	0.0101472	Up	predicted gene 33223 (Gm33223) ncRNA		-	-	-	-
Slc25a26	269	664	2.4684	1.30358	0.00759958	Up	solute carrier family 25 (mitochondrial carrier phosphate carrier) member 26 (Slc25a26) mRNA		GO:0000095,GO:0005739,GO:0005739,GO:0005743,GO:0006810,GO:0015805,GO:0016020,GO:0016021,GO:0055085,GO:1901962	S-adenosyl-L-methionine transmembrane transporter activity|mitochondrion|mitochondrion|mitochondrial inner membrane|transport|S-adenosyl-L-methionine transport|membrane|integral component of membrane|transmembrane transport|S-adenosyl-L-methionine transmembrane transport	-	-
4833438C02Rik	279	686	2.45878	1.29794	0.00780069	Up	RIKEN cDNA 4833438C02 gene (4833438C02Rik) misc_RNA		-	-	-	-
Col14a1	58	142	2.44828	1.29177	0.0307606	Up	collagen type XIV alpha 1 (Col14a1) mRNA		GO:0003229,GO:0005576,GO:0005578,GO:0005581,GO:0005614,GO:0005615,GO:0007155,GO:0030199,GO:0031012,GO:0044822,GO:0048873,GO:0061050,GO:0070062	ventricular cardiac muscle tissue development|extracellular region|proteinaceous extracellular matrix|collagen trimer|interstitial matrix|extracellular space|cell adhesion|collagen fibril organization|extracellular matrix|poly(A) RNA binding|homeostasis of number of cells within a tissue|regulation of cell growth involved in cardiac muscle cell development|extracellular exosome	path:mmu04974	Protein digestion and absorption
9330154J02Rik	132	320	2.42424	1.27753	0.0131658	Up	RIKEN cDNA 9330154J02 gene (9330154J02Rik) transcript variant X2 misc_RNA		-	-	-	-
Tmem176b	61	145	2.37705	1.24917	0.0352223	Up	transmembrane protein 176B (Tmem176b) transcript variant 2 mRNA		GO:0005515,GO:0005634,GO:0016020,GO:0016021,GO:0030154,GO:2001199	protein binding|nucleus|membrane|integral component of membrane|cell differentiation|negative regulation of dendritic cell differentiation	-	-
Prrg2	72	170	2.36111	1.23947	0.0302946	Up	proline-rich Gla (G-carboxyglutamic acid) polypeptide 2 (Prrg2) mRNA		GO:0005509,GO:0005515,GO:0005576,GO:0008150,GO:0016020,GO:0016021	calcium ion binding|protein binding|extracellular region|biological_process|membrane|integral component of membrane	-	-
LOC105246497	142	333	2.34507	1.22963	0.0162306	Up	formin-like protein 5 (LOC105246497) mRNA		-	-	-	-
Gm31302	202	473	2.34158	1.22748	0.0131752	Up	predicted gene 31302 (Gm31302) ncRNA		-	-	-	-
Atl3	56	130	2.32143	1.21501	0.0454704	Up	atlastin GTPase 3 (Atl3) transcript variant 1 mRNA		GO:0000166,GO:0003924,GO:0005525,GO:0005783,GO:0007029,GO:0007030,GO:0016020,GO:0016021,GO:0016787,GO:0042802,GO:0051260	nucleotide binding|GTPase activity|GTP binding|endoplasmic reticulum|endoplasmic reticulum organization|Golgi organization|membrane|integral component of membrane|hydrolase activity|identical protein binding|protein homooligomerization	-	-
Gm30470	561	1292	2.30303	1.20353	0.0144245	Up	predicted gene 30470 (Gm30470) transcript variant X1 ncRNA		-	-	-	-
Tor1aip1	120	273	2.275	1.18587	0.0236117	Up	torsin A interacting protein 1 (Tor1aip1) transcript variant 1 mRNA		GO:0001671,GO:0005515,GO:0005521,GO:0005634,GO:0005635,GO:0005635,GO:0008092,GO:0016020,GO:0016021,GO:0032781,GO:0034504,GO:0051117,GO:0071763,GO:0071763	ATPase activator activity|protein binding|lamin binding|nucleus|nuclear envelope|nuclear envelope|cytoskeletal protein binding|membrane|integral component of membrane|positive regulation of ATPase activity|protein localization to nucleus|ATPase binding|nuclear membrane organization|nuclear membrane organization	-	-
Tubgcp2	84	191	2.27381	1.18511	0.0332903	Up	tubulin gamma complex associated protein 2 (Tubgcp2) transcript variant 1 mRNA		GO:0000226,GO:0000922,GO:0003674,GO:0005654,GO:0005737,GO:0005813,GO:0005815,GO:0005856,GO:0005874,GO:0008150,GO:0016020	microtubule cytoskeleton organization|spindle pole|molecular_function|nucleoplasm|cytoplasm|centrosome|microtubule organizing center|cytoskeleton|microtubule|biological_process|membrane	-	-
E130317F20Rik	590	1336	2.26441	1.17913	0.016722	Up	RIKEN cDNA E130317F20 gene (E130317F20Rik) long non-coding RNA		GO:0003674,GO:0005575,GO:0008150	molecular_function|cellular_component|biological_process	-	-
4930481A15Rik	197	445	2.25888	1.17561	0.0178552	Up	RIKEN cDNA 4930481A15 gene (4930481A15Rik) transcript variant 1 long non-coding RNA		GO:0003674,GO:0005575,GO:0008150	molecular_function|cellular_component|biological_process	-	-
4930539J05Rik	375	842	2.24533	1.16693	0.0161707	Up	RIKEN cDNA 4930539J05 gene (4930539J05Rik) long non-coding RNA		GO:0003674,GO:0005575,GO:0008150	molecular_function|cellular_component|biological_process	-	-
Plod3	123	274	2.22764	1.15552	0.0270878	Up	procollagen-lysine 2-oxoglutarate 5-dioxygenase 3 (Plod3) mRNA		GO:0001701,GO:0001886,GO:0005506,GO:0005783,GO:0008104,GO:0008475,GO:0016020,GO:0016491,GO:0016705,GO:0016706,GO:0021915,GO:0030199,GO:0031418,GO:0033823,GO:0042311,GO:0046872,GO:0048730,GO:0051213,GO:0055114,GO:0060425,GO:0070062,GO:0070831	in utero embryonic development|endothelial cell morphogenesis|iron ion binding|endoplasmic reticulum|protein localization|procollagen-lysine 5-dioxygenase activity|membrane|oxidoreductase activity|oxidoreductase activity, acting on paired donors, with incorporation or reduction of molecular oxygen|oxidoreductase activity, acting on paired donors, with incorporation or reduction of molecular oxyge…	path:mmu00310,path:mmu00514	Lysine degradation|Other types of O-glycan biosynthesis
Gm30363	306	681	2.22549	1.15412	0.017539	Up	predicted gene 30363 (Gm30363) transcript variant X2 ncRNA		-	-	-	-
Tmx2	152	338	2.22368	1.15295	0.0234479	Up	thioredoxin-related transmembrane protein 2 (Tmx2) transcript variant 2 mRNA		GO:0003674,GO:0005575,GO:0008150,GO:0016020,GO:0016021,GO:0045454	molecular_function|cellular_component|biological_process|membrane|integral component of membrane|cell redox homeostasis	-	-
Tctex1d4	592	1315	2.22128	1.15139	0.0193181	Up	Tctex1 domain containing 4 (Tctex1d4) mRNA		GO:0001669,GO:0005634,GO:0005737,GO:0005815,GO:0005930,GO:0008150,GO:0008157,GO:0036126	acrosomal vesicle|nucleus|cytoplasm|microtubule organizing center|axoneme|biological_process|protein phosphatase 1 binding|sperm flagellum	-	-
Spopl	1234	2734	2.21556	1.14767	0.0309695	Up	speckle-type POZ protein-like (Spopl) transcript variant 2 mRNA		GO:0003674,GO:0005634,GO:0031397,GO:0031463,GO:0043161	molecular_function|nucleus|negative regulation of protein ubiquitination|Cul3-RING ubiquitin ligase complex|proteasome-mediated ubiquitin-dependent protein catabolic process	-	-
Gm35915	249	546	2.19277	1.13276	0.0206212	Up	predicted gene 35915 (Gm35915) mRNA		-	-	-	-
Mrpl18	187	410	2.19251	1.13259	0.0231505	Up	mitochondrial ribosomal protein L18 (Mrpl18) mRNA		GO:0003723,GO:0005615,GO:0005739,GO:0005739,GO:0005840,GO:0006810,GO:0008097,GO:0030529,GO:0035928	RNA binding|extracellular space|mitochondrion|mitochondrion|ribosome|transport|5S rRNA binding|ribonucleoprotein complex|rRNA import into mitochondrion	path:mmu03010	Ribosome
Gm16796	169	369	2.18343	1.1266	0.0252381	Up	predicted gene 16796 (Gm16796) long non-coding RNA		-	-	-	-
E230013L22Rik	191	417	2.18325	1.12647	0.0236708	Up	RIKEN cDNA E230013L22 gene (E230013L22Rik) long non-coding RNA		GO:0003674,GO:0005575,GO:0008150	molecular_function|cellular_component|biological_process	-	-
Rab26	250	544	2.176	1.12168	0.0218693	Up	RAB26 member RAS oncogene family (Rab26) mRNA		GO:0000139,GO:0000166,GO:0003924,GO:0005515,GO:0005525,GO:0005768,GO:0005794,GO:0005886,GO:0006810,GO:0006886,GO:0006904,GO:0007264,GO:0009306,GO:0015031,GO:0016020,GO:0017157,GO:0017157,GO:0019002,GO:0030667,GO:0031226,GO:0031410,GO:0032482,GO:0035272,GO:0043001,GO:0045055,GO:0072659	Golgi membrane|nucleotide binding|GTPase activity|protein binding|GTP binding|endosome|Golgi apparatus|plasma membrane|transport|intracellular protein transport|vesicle docking involved in exocytosis|small GTPase mediated signal transduction|protein secretion|protein transport|membrane|regulation of exocytosis|regulation of exocytosis|GMP binding|secretory granule membrane|intrinsic component of …	-	-
Eme1	1234	2676	2.16856	1.11674	0.0352582	Up	essential meiotic endonuclease 1 homolog 1 (S. pombe) (Eme1) mRNA		GO:0000790,GO:0003677,GO:0004518,GO:0004519,GO:0005515,GO:0005634,GO:0005720,GO:0005737,GO:0006281,GO:0006310,GO:0006974,GO:0016787,GO:0046872,GO:0072429	nuclear chromatin|DNA binding|nuclease activity|endonuclease activity|protein binding|nucleus|nuclear heterochromatin|cytoplasm|DNA repair|DNA recombination|cellular response to DNA damage stimulus|hydrolase activity|metal ion binding|response to intra-S DNA damage checkpoint signaling	path:mmu03440,path:mmu03460	Homologous recombination|Fanconi anemia pathway
Pnkd	487	1056	2.16838	1.11662	0.0218326	Up	paroxysmal nonkinesiogenic dyskinesia (Pnkd) transcript variant 3 mRNA		GO:0003923,GO:0004416,GO:0005515,GO:0005634,GO:0005737,GO:0005739,GO:0005739,GO:0006750,GO:0008270,GO:0016020,GO:0016787,GO:0032225,GO:0042053,GO:0046872,GO:0046929,GO:0050884,GO:0052770,GO:0052771	GPI-anchor transamidase activity|hydroxyacylglutathione hydrolase activity|protein binding|nucleus|cytoplasm|mitochondrion|mitochondrion|glutathione biosynthetic process|zinc ion binding|membrane|hydrolase activity|regulation of synaptic transmission, dopaminergic|regulation of dopamine metabolic process|metal ion binding|negative regulation of neurotransmitter secretion|neuromuscular process con…	-	-
Fgfr2	181	392	2.16575	1.11486	0.0258612	Up	fibroblast growth factor receptor 2 (Fgfr2) transcript variant 1 mRNA		GO:0000122,GO:0000166,GO:0001525,GO:0001657,GO:0001701,GO:0001701,GO:0001837,GO:0002053,GO:0003148,GO:0003149,GO:0004672,GO:0004713,GO:0004714,GO:0005007,GO:0005515,GO:0005524,GO:0005576,GO:0005623,GO:0005634,GO:0005634,GO:0005654,GO:0005737,GO:0005794,GO:0005886,GO:0005887,GO:0005938,GO:0006468,GO:0006915,GO:0007267,GO:0007409,GO:0007528,GO:0008201,GO:0008284,GO:0008284,GO:0008284,GO:0008285,GO:…	negative regulation of transcription from RNA polymerase II promoter|nucleotide binding|angiogenesis|ureteric bud development|in utero embryonic development|in utero embryonic development|epithelial to mesenchymal transition|positive regulation of mesenchymal cell proliferation|outflow tract septum morphogenesis|membranous septum morphogenesis|protein kinase activity|protein tyrosine kinase activ…	path:mmu04010,path:mmu04014,path:mmu04015,path:mmu04144,path:mmu04151,path:mmu04550,path:mmu04810,path:mmu05200,path:mmu05215,path:mmu05230	MAPK signaling pathway|Ras signaling pathway|Rap1 signaling pathway|Endocytosis|PI3K-Akt signaling pathway|Signaling pathways regulating pluripotency of stem cells|Regulation of actin cytoskeleton|Pathways in cancer|Prostate cancer|Central carbon metabolism in cancer
LOC102631912	137	296	2.16058	1.11142	0.0312746	Up	uncharacterized LOC102631912 (LOC102631912) ncRNA		-	-	-	-
D430001F17Rik	685	1467	2.14161	1.09869	0.0266574	Up	RIKEN cDNA D430001F17 gene (D430001F17Rik) transcript variant X1 ncRNA		-	-	-	-
Gm15927	226	481	2.12832	1.08971	0.0267983	Up	predicted gene 15927 (Gm15927) transcript variant X1 ncRNA		GO:0003674,GO:0005575,GO:0008150	molecular_function|cellular_component|biological_process	-	-
Gm36396	508	1081	2.12795	1.08947	0.0253242	Up	predicted gene 36396 (Gm36396) transcript variant X2 ncRNA		-	-	-	-
Yeats2	936	1989	2.125	1.08746	0.0330434	Up	YEATS domain containing 2 (Yeats2) transcript variant 2 mRNA		GO:0000122,GO:0005634,GO:0005671,GO:0005671,GO:0006355,GO:0017025,GO:0043966,GO:0045892,GO:0072686	negative regulation of transcription from RNA polymerase II promoter|nucleus|Ada2/Gcn5/Ada3 transcription activator complex|Ada2/Gcn5/Ada3 transcription activator complex|regulation of transcription, DNA-templated|TBP-class protein binding|histone H3 acetylation|negative regulation of transcription, DNA-templated|mitotic spindle	-	-
Wbscr25	249	529	2.1245	1.08712	0.0263245	Up	Williams Beuren syndrome chromosome region 25 (human) (Wbscr25) long non-coding RNA		GO:0003674,GO:0005575,GO:0008150	molecular_function|cellular_component|biological_process	-	-
Gm35410	141	299	2.12057	1.08445	0.0351272	Up	predicted gene 35410 (Gm35410) mRNA		-	-	-	-
Ovol3	115	243	2.11304	1.07932	0.0417728	Up	OVO homolog-like 3 (Drosophila) (Ovol3) mRNA		GO:0003676,GO:0003700,GO:0005634,GO:0006351,GO:0046872	nucleic acid binding|transcription factor activity, sequence-specific DNA binding|nucleus|transcription, DNA-templated|metal ion binding	-	-
Polr2b	786	1659	2.11069	1.07771	0.0313917	Up	polymerase (RNA) II (DNA directed) polypeptide B (Polr2b) mRNA		GO:0001055,GO:0003677,GO:0003682,GO:0003899,GO:0005634,GO:0005634,GO:0005654,GO:0005665,GO:0005665,GO:0006351,GO:0006366,GO:0016020,GO:0016740,GO:0016779,GO:0032549,GO:0044822,GO:0046872	RNA polymerase II activity|DNA binding|chromatin binding|DNA-directed RNA polymerase activity|nucleus|nucleus|nucleoplasm|DNA-directed RNA polymerase II, core complex|DNA-directed RNA polymerase II, core complex|transcription, DNA-templated|transcription from RNA polymerase II promoter|membrane|transferase activity|nucleotidyltransferase activity|ribonucleoside binding|poly(A) RNA binding|metal i…	path:mmu00230,path:mmu00240,path:mmu01100,path:mmu03020,path:mmu05016,path:mmu05169	Purine metabolism|Pyrimidine metabolism|Metabolic pathways|RNA polymerase|Huntington's disease|Epstein-Barr virus infection
Ccdc38	222	468	2.10811	1.07595	0.0289871	Up	coiled-coil domain containing 38 (Ccdc38) mRNA		GO:0003674,GO:0005737,GO:0005813,GO:0005856,GO:0008150	molecular_function|cytoplasm|centrosome|cytoskeleton|biological_process	-	-
Rsbn1l	148	312	2.10811	1.07595	0.0355115	Up	round spermatid basic protein 1-like (Rsbn1l) mRNA		GO:0003674,GO:0005575,GO:0008150	molecular_function|cellular_component|biological_process	-	-
Armc7	167	348	2.08383	1.05924	0.035952	Up	armadillo repeat containing 7 (Armc7) mRNA		GO:0003674,GO:0005737,GO:0005737,GO:0008150	molecular_function|cytoplasm|cytoplasm|biological_process	-	-
Atp5f1	801	1669	2.08365	1.05911	0.0345374	Up	ATP synthase H+ transporting mitochondrial F0 complex subunit B1 (Atp5f1) mRNA		GO:0000276,GO:0000276,GO:0005634,GO:0005654,GO:0005739,GO:0005739,GO:0005743,GO:0005753,GO:0006810,GO:0006811,GO:0015078,GO:0015986,GO:0015992,GO:0016020,GO:0016887,GO:0043209,GO:0045263,GO:0046933,GO:0070062	mitochondrial proton-transporting ATP synthase complex, coupling factor F(o)|mitochondrial proton-transporting ATP synthase complex, coupling factor F(o)|nucleus|nucleoplasm|mitochondrion|mitochondrion|mitochondrial inner membrane|mitochondrial proton-transporting ATP synthase complex|transport|ion transport|hydrogen ion transmembrane transporter activity|ATP synthesis coupled proton transport|pr…	path:mmu00190,path:mmu01100,path:mmu05010,path:mmu05012,path:mmu05016	Oxidative phosphorylation|Metabolic pathways|Alzheimer's disease|Parkinson's disease|Huntington's disease
Csf3	558	1159	2.07706	1.05454	0.0308402	Up	colony stimulating factor 3 (granulocyte) (Csf3) mRNA		GO:0005125,GO:0005125,GO:0005576,GO:0005615,GO:0006955,GO:0008083,GO:0008284,GO:0014068,GO:0019899,GO:0030838,GO:0030851,GO:0032092,GO:0033138,GO:0042993,GO:0045639,GO:0045944,GO:0050731,GO:0051897,GO:0071345,GO:1901215,GO:2000251	cytokine activity|cytokine activity|extracellular region|extracellular space|immune response|growth factor activity|positive regulation of cell proliferation|positive regulation of phosphatidylinositol 3-kinase signaling|enzyme binding|positive regulation of actin filament polymerization|granulocyte differentiation|positive regulation of protein binding|positive regulation of peptidyl-serine phos…	path:mmu04060,path:mmu04151,path:mmu04630,path:mmu04640,path:mmu05144	Cytokine-cytokine receptor interaction|PI3K-Akt signaling pathway|Jak-STAT signaling pathway|Hematopoietic cell lineage|Malaria
Gm10069	463	959	2.07127	1.05052	0.0303398	Up	predicted gene 10069 (Gm10069) transcript variant 1 long non-coding RNA		GO:0003674,GO:0005575,GO:0008150	molecular_function|cellular_component|biological_process	-	-
Tulp4	152	312	2.05263	1.03747	0.0422569	Up	tubby like protein 4 (Tulp4) transcript variant 2 mRNA		GO:0003674,GO:0005737,GO:0005929,GO:0008150,GO:0035091,GO:0035556,GO:0061512	molecular_function|cytoplasm|cilium|biological_process|phosphatidylinositol binding|intracellular signal transduction|protein localization to cilium	-	-
Rbbp4	134	275	2.05224	1.0372	0.0457994	Up	retinoblastoma binding protein 4 (Rbbp4) mRNA		GO:0000790,GO:0000978,GO:0000980,GO:0005515,GO:0005634,GO:0005634,GO:0005654,GO:0006260,GO:0006335,GO:0006336,GO:0006338,GO:0006338,GO:0006351,GO:0006355,GO:0007049,GO:0008094,GO:0016568,GO:0016581,GO:0016581,GO:0016589,GO:0031492,GO:0031497,GO:0033186,GO:0035098,GO:0035098,GO:0042826,GO:0043044,GO:0043234	nuclear chromatin|RNA polymerase II core promoter proximal region sequence-specific DNA binding|RNA polymerase II distal enhancer sequence-specific DNA binding|protein binding|nucleus|nucleus|nucleoplasm|DNA replication|DNA replication-dependent nucleosome assembly|DNA replication-independent nucleosome assembly|chromatin remodeling|chromatin remodeling|transcription, DNA-templated|regulation of …	-	-
Nup210l	143	291	2.03497	1.025	0.0465746	Up	nucleoporin 210-like (Nup210l) mRNA		GO:0003674,GO:0005575,GO:0007286,GO:0016020,GO:0016021,GO:0060009	molecular_function|cellular_component|spermatid development|membrane|integral component of membrane|Sertoli cell development	path:mmu03013	RNA transport
Epb4.1l4a	147	299	2.03401	1.02433	0.0459458	Up	erythrocyte protein band 4.1-like 4a (Epb4.1l4a) mRNA		GO:0005737,GO:0005856,GO:0008092,GO:0019898	cytoplasm|cytoskeleton|cytoskeletal protein binding|extrinsic component of membrane	-	-
LOC102639145	204	414	2.02941	1.02106	0.0396021	Up	protein PRRC2A-like (LOC102639145) mRNA		-	-	-	-
LOC102637815	659	1333	2.02276	1.01633	0.0389254	Up	uncharacterized LOC102637815 (LOC102637815) ncRNA		-	-	-	-
Cfap43	892	1801	2.01906	1.01368	0.0446653	Up	cilia and flagella associated protein 43 (Cfap43) mRNA		GO:0003674,GO:0005575,GO:0008150	molecular_function|cellular_component|biological_process	-	-
Slc12a9	349	698	2	1	0.0387598	Up	solute carrier family 12 (potassium/chloride transporters) member 9 (Slc12a9) mRNA		GO:0005886,GO:0006810,GO:0016020,GO:0016021,GO:0055085,GO:0070062	plasma membrane|transport|membrane|integral component of membrane|transmembrane transport|extracellular exosome	-	-
LOC102633880	649	1295	1.99538	0.996662	0.0424622	Up	uncharacterized LOC102633880 (LOC102633880) transcript variant X2 ncRNA		-	-	-	-
6230400D17Rik	225	446	1.98222	0.987119	0.0451746	Up	RIKEN cDNA 6230400D17 gene (6230400D17Rik) long non-coding RNA		GO:0003674,GO:0005575,GO:0008150	molecular_function|cellular_component|biological_process	-	-
LOC102633032	269	532	1.9777	0.98382	0.043668	Up	uncharacterized LOC102633032 (LOC102633032) mRNA		-	-	-	-
LOC105243930	604	1191	1.97185	0.979553	0.0450695	Up	uncharacterized LOC105243930 (LOC105243930) ncRNA		-	-	-	-
4933408J17Rik	264	519	1.96591	0.975197	0.0457521	Up	RIKEN cDNA 4933408J17 gene (4933408J17Rik) long non-coding RNA		GO:0003674,GO:0005575,GO:0008150	molecular_function|cellular_component|biological_process	-	-
Cln3	529	1035	1.95652	0.968291	0.046202	Up	ceroid lipofuscinosis neuronal 3 juvenile (Batten Spielmeyer-Vogt disease) (Cln3) transcript variant 1 mRNA		GO:0000139,GO:0001508,GO:0001575,GO:0001934,GO:0005515,GO:0005622,GO:0005623,GO:0005634,GO:0005737,GO:0005764,GO:0005764,GO:0005765,GO:0005768,GO:0005769,GO:0005769,GO:0005770,GO:0005770,GO:0005776,GO:0005783,GO:0005794,GO:0005795,GO:0005802,GO:0005829,GO:0005886,GO:0005901,GO:0006520,GO:0006672,GO:0006678,GO:0006681,GO:0006684,GO:0006810,GO:0006865,GO:0006897,GO:0006898,GO:0007034,GO:0007040,GO:…	Golgi membrane|action potential|globoside metabolic process|positive regulation of protein phosphorylation|protein binding|intracellular|cell|nucleus|cytoplasm|lysosome|lysosome|lysosomal membrane|endosome|early endosome|early endosome|late endosome|late endosome|autophagosome|endoplasmic reticulum|Golgi apparatus|Golgi stack|trans-Golgi network|cytosol|plasma membrane|caveola|cellular amino acid…	path:mmu04142	Lysosome
Gabpa	381	745	1.95538	0.967449	0.0452825	Up	GA repeat binding protein alpha (Gabpa) mRNA		GO:0000122,GO:0000790,GO:0000978,GO:0001077,GO:0001228,GO:0001228,GO:0001701,GO:0003677,GO:0003682,GO:0003700,GO:0005634,GO:0005634,GO:0005654,GO:0006351,GO:0006355,GO:0006357,GO:0006366,GO:0030154,GO:0043565,GO:0044212,GO:0045653,GO:0045944,GO:0045944,GO:0046982	negative regulation of transcription from RNA polymerase II promoter|nuclear chromatin|RNA polymerase II core promoter proximal region sequence-specific DNA binding|transcriptional activator activity, RNA polymerase II core promoter proximal region sequence-specific binding|transcriptional activator activity, RNA polymerase II transcription regulatory region sequence-specific binding|transcriptio…	-	-
Abi1	264	514	1.94697	0.96123	0.0489633	Up	abl-interactor 1 (Abi1) transcript variant 1 mRNA		GO:0001756,GO:0005515,GO:0005622,GO:0005634,GO:0005737,GO:0005856,GO:0005886,GO:0006928,GO:0008134,GO:0009987,GO:0009987,GO:0016020,GO:0018108,GO:0030027,GO:0030027,GO:0030027,GO:0030054,GO:0030175,GO:0030296,GO:0031209,GO:0031252,GO:0032147,GO:0032403,GO:0035855,GO:0042995,GO:0043005,GO:0045202,GO:0045211,GO:0061098,GO:0070062,GO:0072673	somitogenesis|protein binding|intracellular|nucleus|cytoplasm|cytoskeleton|plasma membrane|movement of cell or subcellular component|transcription factor binding|cellular process|cellular process|membrane|peptidyl-tyrosine phosphorylation|lamellipodium|lamellipodium|lamellipodium|cell junction|filopodium|protein tyrosine kinase activator activity|SCAR complex|cell leading edge|activation of prote…	-	-
Ppifos	335	647	1.93134	0.949605	0.0497501	Up	peptidylprolyl isomerase F opposite strand (Ppifos) long non-coding RNA		-	-	-	-
Gm34394	632	326	0.515823	-0.955053	0.0486064	Down	predicted gene 34394 (Gm34394) transcript variant X6 ncRNA		-	-	-	-
LOC100861749	990	505	0.510101	-0.971145	0.045252	Down	protein SFI1 homolog (LOC100861749) misc_RNA		-	-	-	-
Gm34723	925	468	0.505946	-0.982945	0.0423656	Down	predicted gene 34723 (Gm34723) transcript variant X7 ncRNA		-	-	-	-
Arhgap26	1330	669	0.503008	-0.991348	0.0439351	Down	Rho GTPase activating protein 26 (Arhgap26) mRNA		GO:0005096,GO:0005515,GO:0005543,GO:0005737,GO:0005856,GO:0007009,GO:0007165,GO:0030036,GO:0030054,GO:0051056	GTPase activator activity|protein binding|phospholipid binding|cytoplasm|cytoskeleton|plasma membrane organization|signal transduction|actin cytoskeleton organization|cell junction|regulation of small GTPase mediated signal transduction	-	-
Gm32887	274	134	0.489051	-1.03194	0.0469632	Down	predicted gene 32887 (Gm32887) transcript variant X1 ncRNA		-	-	-	-
Wnt2b	335	163	0.486567	-1.03929	0.0402403	Down	wingless-type MMTV integration site family member 2B (Wnt2b) mRNA		GO:0005102,GO:0005109,GO:0005515,GO:0005576,GO:0005578,GO:0005615,GO:0007165,GO:0007267,GO:0007275,GO:0009267,GO:0009887,GO:0016055,GO:0030182,GO:0045165,GO:0060070,GO:0060492,GO:0060638,GO:0071425,GO:0090190,GO:0090263	receptor binding|frizzled binding|protein binding|extracellular region|proteinaceous extracellular matrix|extracellular space|signal transduction|cell-cell signaling|multicellular organismal development|cellular response to starvation|organ morphogenesis|Wnt signaling pathway|neuron differentiation|cell fate commitment|canonical Wnt signaling pathway|lung induction|mesenchymal-epithelial cell sig…	path:mmu04310,path:mmu04340,path:mmu04390,path:mmu04550,path:mmu04916,path:mmu05166,path:mmu05200,path:mmu05205,path:mmu05217	Wnt signaling pathway|Hedgehog signaling pathway|Hippo signaling pathway|Signaling pathways regulating pluripotency of stem cells|Melanogenesis|HTLV-I infection|Pathways in cancer|Proteoglycans in cancer|Basal cell carcinoma
Gm16596	253	123	0.486166	-1.04048	0.0478158	Down	predicted gene 16596 (Gm16596) transcript variant 1 long non-coding RNA		-	-	-	-
LOC105242531	287	136	0.473868	-1.07744	0.0372776	Down	uncharacterized LOC105242531 (LOC105242531) ncRNA		-	-	-	-
LOC105244996	207	97	0.468599	-1.09357	0.0449073	Down	uncharacterized LOC105244996 (LOC105244996) ncRNA		-	-	-	-
1700049G17Rik	238	111	0.466387	-1.1004	0.0388105	Down	RIKEN cDNA 1700049G17 gene (1700049G17Rik) mRNA		GO:0003700,GO:0005575,GO:0006355	transcription factor activity, sequence-specific DNA binding|cellular_component|regulation of transcription, DNA-templated	-	-
Scap	247	112	0.453441	-1.14101	0.0315324	Down	SREBF chaperone (Scap) transcript variant 1 mRNA		GO:0000139,GO:0001666,GO:0005515,GO:0005783,GO:0005789,GO:0005794,GO:0006629,GO:0008202,GO:0008203,GO:0015485,GO:0016020,GO:0016021,GO:0019217,GO:0031410,GO:0032403,GO:0032868,GO:0032933,GO:0042304,GO:0043231,GO:0043234,GO:0045540	Golgi membrane|response to hypoxia|protein binding|endoplasmic reticulum|endoplasmic reticulum membrane|Golgi apparatus|lipid metabolic process|steroid metabolic process|cholesterol metabolic process|cholesterol binding|membrane|integral component of membrane|regulation of fatty acid metabolic process|cytoplasmic vesicle|protein complex binding|response to insulin|SREBP signaling pathway|regulati…	-	-
Gm34854	531	240	0.451977	-1.14568	0.0194403	Down	predicted gene 34854 (Gm34854) transcript variant X5 ncRNA		-	-	-	-
Gm30972	160	71	0.44375	-1.17218	0.0422095	Down	predicted gene 30972 (Gm30972) ncRNA		-	-	-	-
LOC105243299	350	153	0.437143	-1.19382	0.0187226	Down	uncharacterized LOC105243299 (LOC105243299) transcript variant X1 ncRNA		-	-	-	-
Ciita	142	62	0.43662	-1.19555	0.044075	Down	class II transactivator (Ciita) transcript variant 1 mRNA		GO:0000122,GO:0000166,GO:0004147,GO:0004772,GO:0005524,GO:0005525,GO:0005634,GO:0006351,GO:0006355,GO:0008022,GO:0008080,GO:0008374,GO:0008951,GO:0009986,GO:0016301,GO:0016310,GO:0016406,GO:0016407,GO:0016408,GO:0016409,GO:0016410,GO:0016411,GO:0016412,GO:0016413,GO:0016414,GO:0016415,GO:0016416,GO:0016417,GO:0016418,GO:0016419,GO:0016420,GO:0016454,GO:0016605,GO:0016740,GO:0016746,GO:0016748,GO:…	negative regulation of transcription from RNA polymerase II promoter|nucleotide binding|dihydrolipoamide branched chain acyltransferase activity|sterol O-acyltransferase activity|ATP binding|GTP binding|nucleus|transcription, DNA-templated|regulation of transcription, DNA-templated|protein C-terminus binding|N-acetyltransferase activity|O-acyltransferase activity|palmitoleoyl [acyl-carrier-protei…	path:mmu04612,path:mmu05145,path:mmu05152,path:mmu05164,path:mmu05340	Antigen processing and presentation|Toxoplasmosis|Tuberculosis|Influenza A|Primary immunodeficiency
Gm35591	148	64	0.432432	-1.20945	0.0399374	Down	predicted gene 35591 (Gm35591) transcript variant X1 ncRNA		-	-	-	-
Prss48	561	241	0.42959	-1.21897	0.0128788	Down	protease serine 48 (Prss48) mRNA		GO:0004252,GO:0005575,GO:0005576,GO:0006508,GO:0008233,GO:0008236,GO:0016787	serine-type endopeptidase activity|cellular_component|extracellular region|proteolysis|peptidase activity|serine-type peptidase activity|hydrolase activity	-	-
Plekhm1	177	76	0.429379	-1.21968	0.0313521	Down	pleckstrin homology domain containing family M (with RUN domain) member 1 (Plekhm1) mRNA		GO:0005515,GO:0005575,GO:0005737,GO:0005764,GO:0005768,GO:0006810,GO:0006914,GO:0008150,GO:0015031,GO:0016020,GO:0035556,GO:0046872	protein binding|cellular_component|cytoplasm|lysosome|endosome|transport|autophagy|biological_process|protein transport|membrane|intracellular signal transduction|metal ion binding	-	-
Gm34065	230	98	0.426087	-1.23078	0.0225811	Down	predicted gene 34065 (Gm34065) ncRNA		-	-	-	-
Gm30970	124	52	0.419355	-1.25376	0.0419672	Down	predicted gene 30970 (Gm30970) ncRNA		-	-	-	-
Tgfb3	113	47	0.415929	-1.26559	0.0452574	Down	transforming growth factor beta 3 (Tgfb3) mRNA		GO:0000187,GO:0001666,GO:0001701,GO:0005114,GO:0005114,GO:0005125,GO:0005160,GO:0005576,GO:0005578,GO:0005615,GO:0005615,GO:0005634,GO:0005737,GO:0007179,GO:0007179,GO:0007184,GO:0008083,GO:0008156,GO:0008285,GO:0008285,GO:0009790,GO:0009887,GO:0009986,GO:0010718,GO:0010718,GO:0010862,GO:0010936,GO:0016049,GO:0030141,GO:0030315,GO:0030512,GO:0030879,GO:0031012,GO:0032570,GO:0032967,GO:0034713,GO:…	activation of MAPK activity|response to hypoxia|in utero embryonic development|type II transforming growth factor beta receptor binding|type II transforming growth factor beta receptor binding|cytokine activity|transforming growth factor beta receptor binding|extracellular region|proteinaceous extracellular matrix|extracellular space|extracellular space|nucleus|cytoplasm|transforming growth facto…	path:mmu04010,path:mmu04060,path:mmu04068,path:mmu04110,path:mmu04144,path:mmu04350,path:mmu04390,path:mmu05140,path:mmu05142,path:mmu05144,path:mmu05145,path:mmu05146,path:mmu05152,path:mmu05161,path:mmu05166,path:mmu05200,path:mmu05210,path:mmu05211,path:mmu05212,path:mmu05220,path:mmu05321,path:mmu05323,path:mmu05410,path:mmu05414	MAPK signaling pathway|Cytokine-cytokine receptor interaction|FoxO signaling pathway|Cell cycle|Endocytosis|TGF-beta signaling pathway|Hippo signaling pathway|Leishmaniasis|Chagas disease (American trypanosomiasis)|Malaria|Toxoplasmosis|Amoebiasis|Tuberculosis|Hepatitis B|HTLV-I infection|Pathways in cancer|Colorectal cancer|Renal cell carcinoma|Pancreatic cancer|Chronic myeloid leukemia|Inflamma…
Ckb	130	54	0.415385	-1.26748	0.0376686	Down	creatine kinase brain (Ckb) mRNA		GO:0000166,GO:0003824,GO:0004111,GO:0005515,GO:0005524,GO:0005623,GO:0005737,GO:0005739,GO:0016301,GO:0016310,GO:0016740,GO:0016772,GO:0030644,GO:0031625,GO:0043209,GO:0070062	nucleotide binding|catalytic activity|creatine kinase activity|protein binding|ATP binding|cell|cytoplasm|mitochondrion|kinase activity|phosphorylation|transferase activity|transferase activity, transferring phosphorus-containing groups|cellular chloride ion homeostasis|ubiquitin protein ligase binding|myelin sheath|extracellular exosome	path:mmu00330,path:mmu01100	Arginine and proline metabolism|Metabolic pathways
Nr1d1	111	46	0.414414	-1.27085	0.0454804	Down	nuclear receptor subfamily 1 group D member 1 (Nr1d1) mRNA		GO:0000122,GO:0000790,GO:0000977,GO:0000978,GO:0001046,GO:0001046,GO:0001078,GO:0001222,GO:0003677,GO:0003700,GO:0003707,GO:0005515,GO:0005634,GO:0005737,GO:0005978,GO:0006351,GO:0006355,GO:0007623,GO:0008270,GO:0010498,GO:0010871,GO:0019216,GO:0020037,GO:0030154,GO:0030425,GO:0032922,GO:0034144,GO:0035947,GO:0042752,GO:0042752,GO:0042995,GO:0043197,GO:0043401,GO:0043565,GO:0044212,GO:0044321,GO:…	negative regulation of transcription from RNA polymerase II promoter|nuclear chromatin|RNA polymerase II regulatory region sequence-specific DNA binding|RNA polymerase II core promoter proximal region sequence-specific DNA binding|core promoter sequence-specific DNA binding|core promoter sequence-specific DNA binding|transcriptional repressor activity, RNA polymerase II core promoter proximal reg…	path:mmu04710	Circadian rhythm
Lce1g	105	43	0.409524	-1.28798	0.0461526	Down	late cornified envelope 1G (Lce1g) mRNA		GO:0005515,GO:0005575,GO:0008150	protein binding|cellular_component|biological_process	-	-
Akap5	220	90	0.409091	-1.28951	0.0181648	Down	A kinase (PRKA) anchor protein 5 (Akap5) mRNA		GO:0001664,GO:0001934,GO:0003779,GO:0005515,GO:0005516,GO:0005623,GO:0005737,GO:0005856,GO:0005886,GO:0005886,GO:0006605,GO:0007165,GO:0007194,GO:0008179,GO:0008179,GO:0010524,GO:0010739,GO:0014069,GO:0016020,GO:0016323,GO:0019900,GO:0019901,GO:0019904,GO:0030346,GO:0030819,GO:0031527,GO:0032279,GO:0032403,GO:0032590,GO:0032591,GO:0034237,GO:0036394,GO:0043025,GO:0043197,GO:0043198,GO:0043234,GO:…	G-protein coupled receptor binding|positive regulation of protein phosphorylation|actin binding|protein binding|calmodulin binding|cell|cytoplasm|cytoskeleton|plasma membrane|plasma membrane|protein targeting|signal transduction|negative regulation of adenylate cyclase activity|adenylate cyclase binding|adenylate cyclase binding|positive regulation of calcium ion transport into cytosol|positive r…	-	-
Eps8l3	98	40	0.408163	-1.29278	0.0497228	Down	EPS8-like 3 (Eps8l3) mRNA		GO:0003674,GO:0005575,GO:0005737,GO:0008150	molecular_function|cellular_component|cytoplasm|biological_process	-	-
Gm30967	150	61	0.406667	-1.29808	0.0279743	Down	predicted gene 30967 (Gm30967) transcript variant X1 ncRNA		-	-	-	-
Gpr124	210	85	0.404762	-1.30485	0.0178886	Down	G protein-coupled receptor 124 (Gpr124) mRNA		GO:0001525,GO:0002040,GO:0004871,GO:0004888,GO:0004930,GO:0005886,GO:0007165,GO:0007166,GO:0007186,GO:0007417,GO:0009986,GO:0010595,GO:0016020,GO:0016021,GO:0043542,GO:0045765,GO:0050920,GO:0090210,GO:1900747	angiogenesis|sprouting angiogenesis|signal transducer activity|transmembrane signaling receptor activity|G-protein coupled receptor activity|plasma membrane|signal transduction|cell surface receptor signaling pathway|G-protein coupled receptor signaling pathway|central nervous system development|cell surface|positive regulation of endothelial cell migration|membrane|integral component of membrane…	-	-
0610009E02Rik	104	42	0.403846	-1.30812	0.0437445	Down	RIKEN cDNA 0610009E02 gene (0610009E02Rik) transcript variant X1 misc_RNA		GO:0003674,GO:0005575,GO:0008150	molecular_function|cellular_component|biological_process	-	-
LOC105246731	516	208	0.403101	-1.31079	0.00796382	Down	uncharacterized LOC105246731 (LOC105246731) ncRNA		-	-	-	-
AU040972	122	49	0.401639	-1.31603	0.0343609	Down	expressed sequence AU040972 (AU040972) long non-coding RNA		-	-	-	-
Pkp1	115	46	0.4	-1.32193	0.0364563	Down	plakophilin 1 (Pkp1) mRNA		GO:0005515,GO:0005521,GO:0005634,GO:0005654,GO:0005886,GO:0007155,GO:0016337,GO:0030054,GO:0030057,GO:0043231,GO:0045110,GO:0070062	protein binding|lamin binding|nucleus|nucleoplasm|plasma membrane|cell adhesion|single organismal cell-cell adhesion|cell junction|desmosome|intracellular membrane-bounded organelle|intermediate filament bundle assembly|extracellular exosome	-	-
LOC105244439	600	239	0.398333	-1.32795	0.006781	Down	uncharacterized LOC105244439 (LOC105244439) ncRNA		-	-	-	-
Gm34538	132	52	0.393939	-1.34395	0.0278537	Down	predicted gene 34538 (Gm34538) transcript variant X5 misc_RNA		-	-	-	-
Crat	122	48	0.393443	-1.34577	0.030881	Down	carnitine acetyltransferase (Crat) mRNA		GO:0004092,GO:0005102,GO:0005739,GO:0005739,GO:0005743,GO:0005777,GO:0005783,GO:0006629,GO:0006631,GO:0006810,GO:0016020,GO:0016740,GO:0016746,GO:0019254	carnitine O-acetyltransferase activity|receptor binding|mitochondrion|mitochondrion|mitochondrial inner membrane|peroxisome|endoplasmic reticulum|lipid metabolic process|fatty acid metabolic process|transport|membrane|transferase activity|transferase activity, transferring acyl groups|carnitine metabolic process, CoA-linked	path:mmu04146	Peroxisome
LOC105243311	611	240	0.392799	-1.34814	0.00598361	Down	uncharacterized LOC105243311 (LOC105243311) transcript variant X3 ncRNA		-	-	-	-
	92	36	0.391304	-1.35364	0.0447189	Down
Tnfaip8l1	92	36	0.391304	-1.35364	0.0447189	Down	tumor necrosis factor alpha-induced protein 8-like 1 (Tnfaip8l1) mRNA		GO:0005515,GO:0005737,GO:0032007	protein binding|cytoplasm|negative regulation of TOR signaling	-	-
LOC102633930	93	36	0.387097	-1.36923	0.0419337	Down	uncharacterized LOC102633930 (LOC102633930) ncRNA		-	-	-	-
LOC105243821	127	49	0.385827	-1.37397	0.0263066	Down	uncharacterized LOC105243821 (LOC105243821) ncRNA		-	-	-	-
LOC105246786	83	32	0.385542	-1.37504	0.0484708	Down	uncharacterized LOC105246786 (LOC105246786) ncRNA		-	-	-	-
Ptprn	116	44	0.37931	-1.39855	0.0274843	Down	protein tyrosine phosphatase receptor type N (Ptprn) mRNA		GO:0000302,GO:0004725,GO:0004725,GO:0005515,GO:0005623,GO:0006470,GO:0016020,GO:0016021,GO:0016311,GO:0016791,GO:0019221,GO:0030073,GO:0030507,GO:0051020,GO:1990502	response to reactive oxygen species|protein tyrosine phosphatase activity|protein tyrosine phosphatase activity|protein binding|cell|protein dephosphorylation|membrane|integral component of membrane|dephosphorylation|phosphatase activity|cytokine-mediated signaling pathway|insulin secretion|spectrin binding|GTPase binding|dense core granule maturation	path:mmu04940	Type I diabetes mellitus
Gm31623	138	52	0.376812	-1.40808	0.0204421	Down	predicted gene 31623 (Gm31623) transcript variant X4 ncRNA		-	-	-	-
Atp2b3	101	38	0.376238	-1.41028	0.032505	Down	ATPase Ca++ transporting plasma membrane 3 (Atp2b3) mRNA		GO:0005388,GO:0005794,GO:0005886,GO:0030165,GO:0045121,GO:1903561	calcium-transporting ATPase activity|Golgi apparatus|plasma membrane|PDZ domain binding|membrane raft|extracellular vesicle	path:mmu04020,path:mmu04022,path:mmu04024,path:mmu04261,path:mmu04970,path:mmu04972	Calcium signaling pathway|cGMP-PKG signaling pathway|cAMP signaling pathway|Adrenergic signaling in cardiomyocytes|Salivary secretion|Pancreatic secretion
Gm32967	267	99	0.370787	-1.43134	0.00725761	Down	predicted gene 32967 (Gm32967) transcript variant X2 ncRNA		-	-	-	-
	130	48	0.369231	-1.43741	0.0199991	Down
Zfpm1	283	104	0.367491	-1.44422	0.00631657	Down	zinc finger protein multitype 1 (Zfpm1) mRNA		GO:0000122,GO:0000122,GO:0000122,GO:0000122,GO:0000122,GO:0001078,GO:0001078,GO:0001085,GO:0001102,GO:0003151,GO:0003181,GO:0003192,GO:0003195,GO:0003676,GO:0003677,GO:0003714,GO:0005515,GO:0005634,GO:0005667,GO:0005737,GO:0006351,GO:0006355,GO:0007507,GO:0008134,GO:0010724,GO:0017053,GO:0030218,GO:0030218,GO:0030219,GO:0030219,GO:0030220,GO:0030851,GO:0032091,GO:0032642,GO:0035162,GO:0035855,GO:…	negative regulation of transcription from RNA polymerase II promoter|negative regulation of transcription from RNA polymerase II promoter|negative regulation of transcription from RNA polymerase II promoter|negative regulation of transcription from RNA polymerase II promoter|negative regulation of transcription from RNA polymerase II promoter|transcriptional repressor activity, RNA polymerase II …	-	-
Fmnl3	101	37	0.366337	-1.44876	0.0285691	Down	formin-like 3 (Fmnl3) mRNA		GO:0003779,GO:0005515,GO:0005737,GO:0007010,GO:0008360,GO:0016043,GO:0016477,GO:0017048,GO:0030036,GO:0032794	actin binding|protein binding|cytoplasm|cytoskeleton organization|regulation of cell shape|cellular component organization|cell migration|Rho GTPase binding|actin cytoskeleton organization|GTPase activating protein binding	-	-
LOC105243540	220	80	0.363636	-1.45943	0.00818152	Down	uncharacterized LOC105243540 (LOC105243540) ncRNA		-	-	-	-
Slc4a2	132	48	0.363636	-1.45943	0.0179339	Down	solute carrier family 4 (anion exchanger) member 2 (Slc4a2) transcript variant 2 mRNA		GO:0005215,GO:0005452,GO:0005887,GO:0005925,GO:0006810,GO:0006811,GO:0006820,GO:0006821,GO:0008509,GO:0015108,GO:0015297,GO:0015301,GO:0015701,GO:0016020,GO:0016020,GO:0016021,GO:0016323,GO:0016323,GO:0016324,GO:0019899,GO:0051453,GO:0051453,GO:1902476	transporter activity|inorganic anion exchanger activity|integral component of plasma membrane|focal adhesion|transport|ion transport|anion transport|chloride transport|anion transmembrane transporter activity|chloride transmembrane transporter activity|antiporter activity|anion:anion antiporter activity|bicarbonate transport|membrane|membrane|integral component of membrane|basolateral plasma memb…	path:mmu04970,path:mmu04971,path:mmu04972,path:mmu04976	Salivary secretion|Gastric acid secretion|Pancreatic secretion|Bile secretion
Gm31932	168	61	0.363095	-1.46158	0.0121367	Down	predicted gene 31932 (Gm31932) transcript variant X1 ncRNA		-	-	-	-
Gm33645	80	29	0.3625	-1.46395	0.0393582	Down	predicted gene 33645 (Gm33645) ncRNA		-	-	-	-
	67	24	0.358209	-1.48113	0.0497316	Down
Gm16168	84	30	0.357143	-1.48543	0.0341062	Down	predicted gene 16168 (Gm16168) transcript variant X2 ncRNA		-	-	-	-
4921511H03Rik	104	37	0.355769	-1.49099	0.0235846	Down	RIKEN cDNA 4921511H03 gene (4921511H03Rik) mRNA		GO:0003674,GO:0005575,GO:0008150	molecular_function|cellular_component|biological_process	-	-
Gm33438	147	52	0.353741	-1.49923	0.0128285	Down	predicted gene 33438 (Gm33438) transcript variant X2 mRNA		-	-	-	-
Gm29901	306	108	0.352941	-1.5025	0.00419195	Down	predicted gene 29901 (Gm29901) ncRNA		-	-	-	-
Fam219aos	105	37	0.352381	-1.50479	0.0221218	Down	family with sequence similarity 219 member A opposite strand (Fam219aos) long non-coding RNA		-	-	-	-
Gm128	88	31	0.352273	-1.50524	0.0297015	Down	predicted gene 128 (Gm128) mRNA		GO:0003674,GO:0005575,GO:0005576,GO:0008150	molecular_function|cellular_component|extracellular region|biological_process	-	-
Adat1	88	31	0.352273	-1.50524	0.0297015	Down	adenosine deaminase tRNA-specific 1 (Adat1) mRNA		GO:0003723,GO:0004000,GO:0005575,GO:0006396,GO:0008033,GO:0008251,GO:0008251,GO:0016787,GO:0046872	RNA binding|adenosine deaminase activity|cellular_component|RNA processing|tRNA processing|tRNA-specific adenosine deaminase activity|tRNA-specific adenosine deaminase activity|hydrolase activity|metal ion binding	-	-
Gm35054	86	30	0.348837	-1.51937	0.0295231	Down	predicted gene 35054 (Gm35054) ncRNA		-	-	-	-
Lgmn	109	38	0.348624	-1.52026	0.0196527	Down	legumain (Lgmn) mRNA		GO:0003014,GO:0004197,GO:0005764,GO:0005764,GO:0005770,GO:0006508,GO:0006508,GO:0006508,GO:0008233,GO:0008233,GO:0008234,GO:0010447,GO:0016787,GO:0032801,GO:0040015,GO:0043524,GO:0045177,GO:0051603,GO:0070062,GO:1901185	renal system process|cysteine-type endopeptidase activity|lysosome|lysosome|late endosome|proteolysis|proteolysis|proteolysis|peptidase activity|peptidase activity|cysteine-type peptidase activity|response to acidic pH|hydrolase activity|receptor catabolic process|negative regulation of multicellular organism growth|negative regulation of neuron apoptotic process|apical part of cell|proteolysis i…	path:mmu04142,path:mmu04612	Lysosome|Antigen processing and presentation
Grip2	78	27	0.346154	-1.53051	0.0336841	Down	glutamate receptor interacting protein 2 (Grip2) mRNA		GO:0005737,GO:0005886,GO:0007219,GO:0008022,GO:0014069,GO:0014824,GO:0015031,GO:0016020,GO:0030425,GO:0035254,GO:0043198,GO:0045211,GO:0045777	cytoplasm|plasma membrane|Notch signaling pathway|protein C-terminus binding|postsynaptic density|artery smooth muscle contraction|protein transport|membrane|dendrite|glutamate receptor binding|dendritic shaft|postsynaptic membrane|positive regulation of blood pressure	-	-
Gm10847	210	71	0.338095	-1.5645	0.00526327	Down	predicted gene 10847 (Gm10847) misc_RNA		-	-	-	-
Gss	80	27	0.3375	-1.56704	0.0288908	Down	glutathione synthetase (Gss) transcript variant 2 mRNA		GO:0000166,GO:0000287,GO:0004363,GO:0004363,GO:0005524,GO:0006750,GO:0006750,GO:0016594,GO:0016874,GO:0042277,GO:0042803,GO:0043295,GO:0046686,GO:0046872,GO:0070062	nucleotide binding|magnesium ion binding|glutathione synthase activity|glutathione synthase activity|ATP binding|glutathione biosynthetic process|glutathione biosynthetic process|glycine binding|ligase activity|peptide binding|protein homodimerization activity|glutathione binding|response to cadmium ion|metal ion binding|extracellular exosome	path:mmu00480,path:mmu01100	Glutathione metabolism|Metabolic pathways
Rac1	129	43	0.333333	-1.58496	0.0114007	Down	RAS-related C3 botulinum substrate 1 (Rac1) mRNA		GO:0000139,GO:0000166,GO:0001891,GO:0001934,GO:0002093,GO:0002551,GO:0003382,GO:0003924,GO:0003924,GO:0005515,GO:0005525,GO:0005525,GO:0005622,GO:0005634,GO:0005737,GO:0005737,GO:0005802,GO:0005829,GO:0005884,GO:0005886,GO:0005925,GO:0006897,GO:0006911,GO:0006935,GO:0006972,GO:0007010,GO:0007015,GO:0007155,GO:0007186,GO:0007264,GO:0007411,GO:0008283,GO:0008361,GO:0010592,GO:0010762,GO:0010811,GO:…	Golgi membrane|nucleotide binding|phagocytic cup|positive regulation of protein phosphorylation|auditory receptor cell morphogenesis|mast cell chemotaxis|epithelial cell morphogenesis|GTPase activity|GTPase activity|protein binding|GTP binding|GTP binding|intracellular|nucleus|cytoplasm|cytoplasm|trans-Golgi network|cytosol|actin filament|plasma membrane|focal adhesion|endocytosis|phagocytosis, e…	path:mmu04010,path:mmu04014,path:mmu04015,path:mmu04024,path:mmu04062,path:mmu04071,path:mmu04145,path:mmu04151,path:mmu04310,path:mmu04360,path:mmu04370,path:mmu04380,path:mmu04510,path:mmu04520,path:mmu04620,path:mmu04650,path:mmu04662,path:mmu04664,path:mmu04666,path:mmu04670,path:mmu04722,path:mmu04810,path:mmu04932,path:mmu04972,path:mmu05014,path:mmu05100,path:mmu05132,path:mmu05200,path:mm…	MAPK signaling pathway|Ras signaling pathway|Rap1 signaling pathway|cAMP signaling pathway|Chemokine signaling pathway|Sphingolipid signaling pathway|Phagosome|PI3K-Akt signaling pathway|Wnt signaling pathway|Axon guidance|VEGF signaling pathway|Osteoclast differentiation|Focal adhesion|Adherens junction|Toll-like receptor signaling pathway|Natural killer cell mediated cytotoxicity|B cell recepto…
Gm5751	90	30	0.333333	-1.58496	0.0221032	Down	predicted gene 5751 (Gm5751) transcript variant X2 mRNA		GO:0003674,GO:0005575,GO:0008150	molecular_function|cellular_component|biological_process	-	-
Pld4	91	30	0.32967	-1.6009	0.0205571	Down	phospholipase D family member 4 (Pld4) mRNA		GO:0002244,GO:0003824,GO:0004630,GO:0005515,GO:0005634,GO:0005783,GO:0006629,GO:0006909,GO:0016020,GO:0016021,GO:0016042,GO:0016787,GO:0032588,GO:0045335,GO:0070290	hematopoietic progenitor cell differentiation|catalytic activity|phospholipase D activity|protein binding|nucleus|endoplasmic reticulum|lipid metabolic process|phagocytosis|membrane|integral component of membrane|lipid catabolic process|hydrolase activity|trans-Golgi network membrane|phagocytic vesicle|N-acylphosphatidylethanolamine-specific phospholipase D activity	path:mmu00564,path:mmu00565,path:mmu01100	Glycerophospholipid metabolism|Ether lipid metabolism|Metabolic pathways
Hirip3	85	28	0.329412	-1.60204	0.0232279	Down	HIRA interacting protein 3 (Hirip3) mRNA		GO:0003674,GO:0005634,GO:0005654,GO:0005730,GO:0008150	molecular_function|nucleus|nucleoplasm|nucleolus|biological_process	-	-
Gm33188	159	52	0.327044	-1.61244	0.00688333	Down	predicted gene 33188 (Gm33188) ncRNA		-	-	-	-
LOC105244549	71	23	0.323944	-1.62619	0.0301795	Down	uncharacterized LOC105244549 (LOC105244549) transcript variant X2 ncRNA		-	-	-	-
Cmtm3	56	18	0.321429	-1.63743	0.0452585	Down	CKLF-like MARVEL transmembrane domain containing 3 (Cmtm3) mRNA		GO:0005125,GO:0005515,GO:0005615,GO:0005737,GO:0006935,GO:0016020,GO:0016021,GO:0031965,GO:0050861	cytokine activity|protein binding|extracellular space|cytoplasm|chemotaxis|membrane|integral component of membrane|nuclear membrane|positive regulation of B cell receptor signaling pathway	-	-
Cd27	97	31	0.319588	-1.64572	0.0156582	Down	CD27 antigen (Cd27) transcript variant 1 mRNA		GO:0005515,GO:0005623,GO:0006915,GO:0009897,GO:0009986,GO:0016020,GO:0016021,GO:0042100,GO:0043027,GO:0043066,GO:0043066,GO:0043154,GO:0045078,GO:0045582,GO:0046330,GO:0048305,GO:0070062,GO:0070233,GO:0097191	protein binding|cell|apoptotic process|external side of plasma membrane|cell surface|membrane|integral component of membrane|B cell proliferation|cysteine-type endopeptidase inhibitor activity involved in apoptotic process|negative regulation of apoptotic process|negative regulation of apoptotic process|negative regulation of cysteine-type endopeptidase activity involved in apoptotic process|posi…	path:mmu04060	Cytokine-cytokine receptor interaction
Ctrl	116	37	0.318966	-1.64853	0.0109094	Down	chymotrypsin-like (Ctrl) mRNA		GO:0006508,GO:0006508,GO:0008233,GO:0008236	proteolysis|proteolysis|peptidase activity|serine-type peptidase activity	path:mmu04972,path:mmu04974	Pancreatic secretion|Protein digestion and absorption
Ptpn5	107	34	0.317757	-1.654	0.0125402	Down	protein tyrosine phosphatase non-receptor type 5 (Ptpn5) transcript variant 2 mRNA		GO:0001784,GO:0001934,GO:0002092,GO:0004721,GO:0004725,GO:0004725,GO:0005737,GO:0005783,GO:0005829,GO:0006470,GO:0010976,GO:0016020,GO:0016021,GO:0016311,GO:0016787,GO:0016791,GO:0019901,GO:0030424,GO:0033160,GO:0035254,GO:0035335,GO:0035335,GO:0035640,GO:0035902,GO:0043025,GO:0043204,GO:0043407,GO:0051019,GO:1900273,GO:1901216,GO:1903955,GO:1990635,GO:2001025	phosphotyrosine binding|positive regulation of protein phosphorylation|positive regulation of receptor internalization|phosphoprotein phosphatase activity|protein tyrosine phosphatase activity|protein tyrosine phosphatase activity|cytoplasm|endoplasmic reticulum|cytosol|protein dephosphorylation|positive regulation of neuron projection development|membrane|integral component of membrane|dephospho…	path:mmu04010	MAPK signaling pathway
Gm4651	63	20	0.31746	-1.65535	0.0348463	Down	predicted gene 4651 (Gm4651) transcript variant X2 misc_RNA		GO:0003674,GO:0005575,GO:0008150	molecular_function|cellular_component|biological_process	-	-
D930030F02Rik	73	23	0.315068	-1.66626	0.0255084	Down	RIKEN cDNA D930030F02 gene (D930030F02Rik) transcript variant X5 ncRNA		-	-	-	-
Nodal	51	16	0.313725	-1.67243	0.0493093	Down	nodal (Nodal) mRNA		GO:0000122,GO:0001701,GO:0001702,GO:0001707,GO:0001707,GO:0001829,GO:0001831,GO:0001842,GO:0001889,GO:0001890,GO:0001892,GO:0001893,GO:0001944,GO:0001947,GO:0002085,GO:0005125,GO:0005160,GO:0005515,GO:0005576,GO:0005615,GO:0005615,GO:0007179,GO:0007275,GO:0007368,GO:0007368,GO:0007368,GO:0007368,GO:0007369,GO:0007399,GO:0007420,GO:0007492,GO:0007507,GO:0008083,GO:0008284,GO:0009880,GO:0009948,GO:…	negative regulation of transcription from RNA polymerase II promoter|in utero embryonic development|gastrulation with mouth forming second|mesoderm formation|mesoderm formation|trophectodermal cell differentiation|trophectodermal cellular morphogenesis|neural fold formation|liver development|placenta development|embryonic placenta development|maternal placenta development|vasculature development|…	path:mmu04350,path:mmu04550	TGF-beta signaling pathway|Signaling pathways regulating pluripotency of stem cells
S100b	64	20	0.3125	-1.67807	0.0318396	Down	S100 protein beta polypeptide neural (S100b) mRNA		GO:0001726,GO:0005102,GO:0005509,GO:0005509,GO:0005576,GO:0005615,GO:0005634,GO:0005634,GO:0005737,GO:0005737,GO:0005737,GO:0006112,GO:0006874,GO:0007611,GO:0007613,GO:0008270,GO:0008284,GO:0008360,GO:0042035,GO:0042802,GO:0042803,GO:0043025,GO:0043065,GO:0043123,GO:0043231,GO:0044548,GO:0046872,GO:0048168,GO:0048169,GO:0048306,GO:0048471,GO:0050786,GO:0050806,GO:2001015	ruffle|receptor binding|calcium ion binding|calcium ion binding|extracellular region|extracellular space|nucleus|nucleus|cytoplasm|cytoplasm|cytoplasm|energy reserve metabolic process|cellular calcium ion homeostasis|learning or memory|memory|zinc ion binding|positive regulation of cell proliferation|regulation of cell shape|regulation of cytokine biosynthetic process|identical protein binding|pr…	-	-
Pth1r	58	18	0.310345	-1.68806	0.0374469	Down	parathyroid hormone 1 receptor (Pth1r) transcript variant 2 mRNA		GO:0001501,GO:0001503,GO:0002062,GO:0002062,GO:0002076,GO:0004871,GO:0004888,GO:0004930,GO:0004991,GO:0004991,GO:0004991,GO:0005622,GO:0005623,GO:0005634,GO:0005737,GO:0005829,GO:0005886,GO:0005887,GO:0006874,GO:0007165,GO:0007166,GO:0007186,GO:0007187,GO:0007188,GO:0007189,GO:0007189,GO:0007200,GO:0007200,GO:0007204,GO:0008284,GO:0008285,GO:0016020,GO:0016021,GO:0016323,GO:0016324,GO:0017046,GO:…	skeletal system development|ossification|chondrocyte differentiation|chondrocyte differentiation|osteoblast development|signal transducer activity|transmembrane signaling receptor activity|G-protein coupled receptor activity|parathyroid hormone receptor activity|parathyroid hormone receptor activity|parathyroid hormone receptor activity|intracellular|cell|nucleus|cytoplasm|cytosol|plasma membrane…	path:mmu04080,path:mmu04961	Neuroactive ligand-receptor interaction|Endocrine and other factor-regulated calcium reabsorption
4930432K21Rik	87	27	0.310345	-1.68806	0.0168436	Down	RIKEN cDNA 4930432K21 gene (4930432K21Rik) transcript variant 2 mRNA		GO:0003674,GO:0005575,GO:0008150	molecular_function|cellular_component|biological_process	-	-
Gm31249	52	16	0.307692	-1.70044	0.0446176	Down	predicted gene 31249 (Gm31249) ncRNA		-	-	-	-
LOC100862473	153	47	0.30719	-1.7028	0.00497531	Down	pyrin and HIN domain-containing protein 1-like (LOC100862473) transcript variant X2 mRNA		-	-	-	-
LOC105243374	238	73	0.306723	-1.70499	0.00204984	Down	uncharacterized LOC105243374 (LOC105243374) ncRNA		-	-	-	-
Gm36885	53	16	0.301887	-1.72792	0.040362	Down	predicted gene 36885 (Gm36885) ncRNA		-	-	-	-
LOC105244947	147	44	0.29932	-1.74024	0.00458942	Down	uncharacterized LOC105244947 (LOC105244947) mRNA		-	-	-	-
Vac14	124	37	0.298387	-1.74474	0.0065156	Down	Vac14 homolog (S. cerevisiae) (Vac14) mRNA		GO:0005768,GO:0005774,GO:0005783,GO:0006970,GO:0010008,GO:0016020,GO:0019209,GO:0042327,GO:0043085,GO:0043231,GO:0043550,GO:0070772	endosome|vacuolar membrane|endoplasmic reticulum|response to osmotic stress|endosome membrane|membrane|kinase activator activity|positive regulation of phosphorylation|positive regulation of catalytic activity|intracellular membrane-bounded organelle|regulation of lipid kinase activity|PAS complex	path:mmu05166,path:mmu05203	HTLV-I infection|Viral carcinogenesis
LOC105243862	332	99	0.298193	-1.74568	0.000911132	Down	uncharacterized LOC105243862 (LOC105243862) ncRNA		-	-	-	-
Mtmr1	161	48	0.298137	-1.74595	0.00367701	Down	myotubularin related protein 1 (Mtmr1) mRNA		GO:0004438,GO:0004438,GO:0004725,GO:0005737,GO:0005886,GO:0006470,GO:0006470,GO:0006629,GO:0016020,GO:0016311,GO:0016787,GO:0016791,GO:0046856,GO:0052629	phosphatidylinositol-3-phosphatase activity|phosphatidylinositol-3-phosphatase activity|protein tyrosine phosphatase activity|cytoplasm|plasma membrane|protein dephosphorylation|protein dephosphorylation|lipid metabolic process|membrane|dephosphorylation|hydrolase activity|phosphatase activity|phosphatidylinositol dephosphorylation|phosphatidylinositol-3,5-bisphosphate 3-phosphatase activity	-	-
Gm33315	85	25	0.294118	-1.76553	0.0137356	Down	predicted gene 33315 (Gm33315) transcript variant X3 ncRNA		-	-	-	-
3300002A11Rik	99	29	0.292929	-1.77138	0.00965423	Down	RIKEN cDNA 3300002A11 gene (3300002A11Rik) misc_RNA		GO:0003674,GO:0005575,GO:0008150	molecular_function|cellular_component|biological_process	-	-
Nme3	45	13	0.288889	-1.79141	0.0479192	Down	NME/NM23 nucleoside diphosphate kinase 3 (Nme3) mRNA		GO:0000166,GO:0004550,GO:0005524,GO:0005622,GO:0005739,GO:0005829,GO:0006163,GO:0006165,GO:0006183,GO:0006220,GO:0006228,GO:0006241,GO:0009117,GO:0009142,GO:0016301,GO:0016310,GO:0016740,GO:0042981,GO:0046872,GO:0070062	nucleotide binding|nucleoside diphosphate kinase activity|ATP binding|intracellular|mitochondrion|cytosol|purine nucleotide metabolic process|nucleoside diphosphate phosphorylation|GTP biosynthetic process|pyrimidine nucleotide metabolic process|UTP biosynthetic process|CTP biosynthetic process|nucleotide metabolic process|nucleoside triphosphate biosynthetic process|kinase activity|phosphorylati…	path:mmu00230,path:mmu00240,path:mmu01100,path:mmu01130	Purine metabolism|Pyrimidine metabolism|Metabolic pathways|Biosynthesis of antibiotics
Gm15755	104	30	0.288462	-1.79355	0.00797985	Down	predicted gene 15755 (Gm15755) transcript variant X1 ncRNA		-	-	-	-
Gm35636	52	15	0.288462	-1.79355	0.0359098	Down	predicted gene 35636 (Gm35636) transcript variant X4 ncRNA		-	-	-	-
Gpr68	52	15	0.288462	-1.79355	0.0359098	Down	G protein-coupled receptor 68 (Gpr68) transcript variant 2 mRNA		GO:0004871,GO:0004930,GO:0005886,GO:0007165,GO:0007186,GO:0016020,GO:0016021,GO:0032024,GO:0035774,GO:0045656,GO:0071467,GO:2001206	signal transducer activity|G-protein coupled receptor activity|plasma membrane|signal transduction|G-protein coupled receptor signaling pathway|membrane|integral component of membrane|positive regulation of insulin secretion|positive regulation of insulin secretion involved in cellular response to glucose stimulus|negative regulation of monocyte differentiation|cellular response to pH|positive re…	-	-
	53	15	0.283019	-1.82103	0.0323684	Down
LOC105245821	110	31	0.281818	-1.82716	0.00618082	Down	uncharacterized LOC105245821 (LOC105245821) ncRNA		-	-	-	-
Gm36317	51	14	0.27451	-1.86507	0.0316373	Down	predicted gene 36317 (Gm36317) ncRNA		-	-	-	-
Gm36043	55	15	0.272727	-1.87447	0.0262836	Down	predicted gene 36043 (Gm36043) transcript variant X1 ncRNA		-	-	-	-
Gm8203	44	12	0.272727	-1.87447	0.0420905	Down	predicted pseudogene 8203 (Gm8203) misc_RNA		-	-	-	-
Gm30553	63	17	0.269841	-1.88982	0.0186078	Down	predicted gene 30553 (Gm30553) ncRNA		-	-	-	-
Spef2	267	71	0.265918	-1.91095	0.000507905	Down	sperm flagellar 2 (Spef2) mRNA		GO:0002177,GO:0002520,GO:0005515,GO:0005737,GO:0005794,GO:0007283,GO:0009566,GO:0010259,GO:0035082,GO:0048702,GO:0048705,GO:0048854,GO:0060271,GO:0060541,GO:0097225	manchette|immune system development|protein binding|cytoplasm|Golgi apparatus|spermatogenesis|fertilization|multicellular organismal aging|axoneme assembly|embryonic neurocranium morphogenesis|skeletal system morphogenesis|brain morphogenesis|cilium morphogenesis|respiratory system development|sperm midpiece	-	-
Gm35060	42	11	0.261905	-1.93289	0.0410807	Down	predicted gene 35060 (Gm35060) transcript variant X1 mRNA		-	-	-	-
Tldc1	42	11	0.261905	-1.93289	0.0410807	Down	TBC/LysM associated domain containing 1 (Tldc1) mRNA		GO:0003674,GO:0005765,GO:0008150	molecular_function|lysosomal membrane|biological_process	-	-
2610035F20Rik	46	12	0.26087	-1.9386	0.0334764	Down	RIKEN cDNA 2610035F20 gene (2610035F20Rik) long non-coding RNA		GO:0003674,GO:0005575,GO:0008150	molecular_function|cellular_component|biological_process	-	-
1700020D05Rik	50	13	0.26	-1.94342	0.027562	Down	RIKEN cDNA 1700020D05 gene (1700020D05Rik) mRNA		GO:0003674,GO:0005575,GO:0008150	molecular_function|cellular_component|biological_process	-	-
Sgms1	39	10	0.25641	-1.96347	0.0450872	Down	sphingomyelin synthase 1 (Sgms1) transcript variant 1 mRNA		GO:0000138,GO:0005634,GO:0005783,GO:0005794,GO:0005886,GO:0006629,GO:0006665,GO:0006686,GO:0006686,GO:0006915,GO:0006954,GO:0010628,GO:0016020,GO:0016021,GO:0016049,GO:0016049,GO:0016301,GO:0016310,GO:0016740,GO:0030173,GO:0030173,GO:0033188,GO:0033188,GO:0047493,GO:0047493,GO:2001237	Golgi trans cisterna|nucleus|endoplasmic reticulum|Golgi apparatus|plasma membrane|lipid metabolic process|sphingolipid metabolic process|sphingomyelin biosynthetic process|sphingomyelin biosynthetic process|apoptotic process|inflammatory response|positive regulation of gene expression|membrane|integral component of membrane|cell growth|cell growth|kinase activity|phosphorylation|transferase acti…	path:mmu00600,path:mmu01100,path:mmu04071	Sphingolipid metabolism|Metabolic pathways|Sphingolipid signaling pathway
Coro7	39	10	0.25641	-1.96347	0.0450872	Down	coronin 7 (Coro7) mRNA		GO:0003779,GO:0005737,GO:0005794,GO:0005802,GO:0006810,GO:0008150,GO:0015031,GO:0016020,GO:0016021,GO:0031410	actin binding|cytoplasm|Golgi apparatus|trans-Golgi network|transport|biological_process|protein transport|membrane|integral component of membrane|cytoplasmic vesicle	-	-
Snapc4	47	12	0.255319	-1.96963	0.0298434	Down	small nuclear RNA activating complex polypeptide 4 (Snapc4) transcript variant 2 mRNA		GO:0003677,GO:0005634,GO:0006351,GO:0006355,GO:0019185,GO:0042795,GO:0042796	DNA binding|nucleus|transcription, DNA-templated|regulation of transcription, DNA-templated|snRNA-activating protein complex|snRNA transcription from RNA polymerase II promoter|snRNA transcription from RNA polymerase III promoter	-	-
Exosc4	87	22	0.252874	-1.98351	0.00628663	Down	exosome component 4 (Exosc4) mRNA		GO:0000176,GO:0000177,GO:0000178,GO:0000460,GO:0000956,GO:0003723,GO:0005515,GO:0005634,GO:0005730,GO:0005737,GO:0006364,GO:0016075,GO:0017091,GO:0030307,GO:0031125,GO:0034427,GO:0034475,GO:0035327,GO:0045006,GO:0051607,GO:0071028,GO:0071028,GO:0071044,GO:0071051	nuclear exosome (RNase complex)|cytoplasmic exosome (RNase complex)|exosome (RNase complex)|maturation of 5.8S rRNA|nuclear-transcribed mRNA catabolic process|RNA binding|protein binding|nucleus|nucleolus|cytoplasm|rRNA processing|rRNA catabolic process|AU-rich element binding|positive regulation of cell growth|rRNA 3'-end processing|nuclear-transcribed mRNA catabolic process, exonucleolytic, 3'-…	path:mmu03018	RNA degradation
Arhgap1	111	28	0.252252	-1.98706	0.00324545	Down	Rho GTPase activating protein 1 (Arhgap1) transcript variant 1 mRNA		GO:0001726,GO:0005096,GO:0005096,GO:0005515,GO:0005622,GO:0005737,GO:0005886,GO:0007165,GO:0007264,GO:0017124,GO:0031252,GO:0043087,GO:0043547,GO:0043547,GO:0048471,GO:0070062	ruffle|GTPase activator activity|GTPase activator activity|protein binding|intracellular|cytoplasm|plasma membrane|signal transduction|small GTPase mediated signal transduction|SH3 domain binding|cell leading edge|regulation of GTPase activity|positive regulation of GTPase activity|positive regulation of GTPase activity|perinuclear region of cytoplasm|extracellular exosome	-	-
LOC102641031	100	25	0.25	-2	0.00409343	Down	interferon-activable protein 203 (LOC102641031) transcript variant X1 mRNA		-	-	-	-
Nfyb	57	14	0.245614	-2.02554	0.0165668	Down	nuclear transcription factor-Y beta (Nfyb) mRNA		GO:0003677,GO:0003677,GO:0003700,GO:0005622,GO:0005634,GO:0005634,GO:0005667,GO:0006351,GO:0006355,GO:0016602,GO:0032403,GO:0032993,GO:0043565,GO:0044212,GO:0044212,GO:0045893,GO:0046982,GO:0070491	DNA binding|DNA binding|transcription factor activity, sequence-specific DNA binding|intracellular|nucleus|nucleus|transcription factor complex|transcription, DNA-templated|regulation of transcription, DNA-templated|CCAAT-binding factor complex|protein complex binding|protein-DNA complex|sequence-specific DNA binding|transcription regulatory region DNA binding|transcription regulatory region DNA …	path:mmu04612,path:mmu05152,path:mmu05166	Antigen processing and presentation|Tuberculosis|HTLV-I infection
LOC105243448	37	9	0.243243	-2.03953	0.0436601	Down	uncharacterized LOC105243448 (LOC105243448) ncRNA		-	-	-	-
Ap2a1	46	11	0.23913	-2.06413	0.0255111	Down	adaptor-related protein complex 2 alpha 1 subunit (Ap2a1) transcript variant 2 mRNA		GO:0005515,GO:0005886,GO:0005905,GO:0006810,GO:0006886,GO:0006897,GO:0008022,GO:0008565,GO:0015031,GO:0016020,GO:0016192,GO:0016323,GO:0016324,GO:0019901,GO:0030117,GO:0030131,GO:0030141,GO:0032403,GO:0032433,GO:0043234,GO:1900126	protein binding|plasma membrane|coated pit|transport|intracellular protein transport|endocytosis|protein C-terminus binding|protein transporter activity|protein transport|membrane|vesicle-mediated transport|basolateral plasma membrane|apical plasma membrane|protein kinase binding|membrane coat|clathrin adaptor complex|secretory granule|protein complex binding|filopodium tip|protein complex|negati…	path:mmu04144,path:mmu04721,path:mmu04961,path:mmu05016	Endocytosis|Synaptic vesicle cycle|Endocrine and other factor-regulated calcium reabsorption|Huntington's disease
Gm12610	89	21	0.235955	-2.08342	0.00418866	Down	predicted gene 12610 (Gm12610) transcript variant X2 ncRNA		GO:0003674,GO:0005575,GO:0008150	molecular_function|cellular_component|biological_process	-	-
Ccdc8	34	8	0.235294	-2.08746	0.047924	Down	coiled-coil domain containing 8 (Ccdc8) mRNA		GO:0000226,GO:0003674,GO:0005737,GO:0005813,GO:0005856,GO:0005886,GO:0007088,GO:0010923,GO:1990393	microtubule cytoskeleton organization|molecular_function|cytoplasm|centrosome|cytoskeleton|plasma membrane|regulation of mitotic nuclear division|negative regulation of phosphatase activity|3M complex	-	-
Trim14	60	14	0.233333	-2.09954	0.0119705	Down	tripartite motif-containing 14 (Trim14) mRNA		GO:0003674,GO:0005622,GO:0005737,GO:0008270,GO:0032897,GO:0045087,GO:0046872,GO:0051091,GO:0051092	molecular_function|intracellular|cytoplasm|zinc ion binding|negative regulation of viral transcription|innate immune response|metal ion binding|positive regulation of sequence-specific DNA binding transcription factor activity|positive regulation of NF-kappaB transcription factor activity	-	-
Npff	35	8	0.228571	-2.12928	0.0419079	Down	neuropeptide FF-amide peptide precursor (Npff) transcript variant 1 mRNA		GO:0001664,GO:0001664,GO:0003254,GO:0005102,GO:0005184,GO:0005184,GO:0005576,GO:0005615,GO:0005615,GO:0005829,GO:0007204,GO:0007218,GO:0010459,GO:0030103,GO:0030425,GO:0030425,GO:0031982,GO:0032099,GO:0043204,GO:0043204,GO:0043679,GO:0043679,GO:0045777,GO:0046676,GO:0051930,GO:0060079,GO:0060079,GO:0070253	G-protein coupled receptor binding|G-protein coupled receptor binding|regulation of membrane depolarization|receptor binding|neuropeptide hormone activity|neuropeptide hormone activity|extracellular region|extracellular space|extracellular space|cytosol|positive regulation of cytosolic calcium ion concentration|neuropeptide signaling pathway|negative regulation of heart rate|vasopressin secretion…	-	-
Nelfb	35	8	0.228571	-2.12928	0.0419079	Down	negative elongation factor complex member B (Nelfb) mRNA		GO:0005634,GO:0005654,GO:0005737,GO:0006351,GO:0006355,GO:0032021,GO:0032021,GO:0034244,GO:0045892	nucleus|nucleoplasm|cytoplasm|transcription, DNA-templated|regulation of transcription, DNA-templated|NELF complex|NELF complex|negative regulation of transcription elongation from RNA polymerase II promoter|negative regulation of transcription, DNA-templated	-	-
LOC105246969	92	21	0.228261	-2.13124	0.00321267	Down	uncharacterized LOC105246969 (LOC105246969) ncRNA		-	-	-	-
LOC102642146	53	12	0.226415	-2.14296	0.0149233	Down	uncharacterized LOC102642146 (LOC102642146) transcript variant X4 ncRNA		-	-	-	-
Gm30541	108	24	0.222222	-2.16993	0.00170648	Down	predicted gene 30541 (Gm30541) transcript variant X2 ncRNA		-	-	-	-
Nckap5l	36	8	0.222222	-2.16993	0.0366336	Down	NCK-associated protein 5-like (Nckap5l) mRNA		GO:0003674,GO:0005575,GO:0008150	molecular_function|cellular_component|biological_process	-	-
Ulk3	32	7	0.21875	-2.19265	0.0457834	Down	unc-51-like kinase 3 (Ulk3) mRNA		GO:0000045,GO:0000166,GO:0000407,GO:0004672,GO:0004674,GO:0004674,GO:0005524,GO:0005737,GO:0005829,GO:0006468,GO:0006914,GO:0010506,GO:0016020,GO:0016301,GO:0016310,GO:0016740,GO:0045879,GO:0045880,GO:0046777,GO:0046777,GO:1990316	autophagosome assembly|nucleotide binding|pre-autophagosomal structure|protein kinase activity|protein serine/threonine kinase activity|protein serine/threonine kinase activity|ATP binding|cytoplasm|cytosol|protein phosphorylation|autophagy|regulation of autophagy|membrane|kinase activity|phosphorylation|transferase activity|negative regulation of smoothened signaling pathway|positive regulation …	path:mmu04140,path:mmu04150	Regulation of autophagy|mTOR signaling pathway
Wisp3	83	18	0.216867	-2.20511	0.00340339	Down	WNT1 inducible signaling pathway protein 3 (Wisp3) mRNA		GO:0001558,GO:0003674,GO:0005178,GO:0005520,GO:0005575,GO:0005576,GO:0005578,GO:0007155,GO:0007165,GO:0007267,GO:0008083,GO:0008201,GO:0008285,GO:0016525,GO:0060548	regulation of cell growth|molecular_function|integrin binding|insulin-like growth factor binding|cellular_component|extracellular region|proteinaceous extracellular matrix|cell adhesion|signal transduction|cell-cell signaling|growth factor activity|heparin binding|negative regulation of cell proliferation|negative regulation of angiogenesis|negative regulation of cell death	-	-
Zfp853	65	14	0.215385	-2.21501	0.00695991	Down	zinc finger protein 853 (Zfp853) transcript variant X2 mRNA		GO:0003674,GO:0005575,GO:0008150	molecular_function|cellular_component|biological_process	-	-
Gm31836	42	9	0.214286	-2.22239	0.0228949	Down	predicted gene 31836 (Gm31836) ncRNA		-	-	-	-
LOC102637012	61	13	0.213115	-2.2303	0.00805406	Down	immunoglobulin superfamily member 22-like (LOC102637012) transcript variant X2 mRNA		-	-	-	-
LOC105246184	38	8	0.210526	-2.24793	0.0279664	Down	uncharacterized LOC105246184 (LOC105246184) ncRNA		-	-	-	-
M6pr	38	8	0.210526	-2.24793	0.0279664	Down	mannose-6-phosphate receptor cation dependent (M6pr) mRNA		GO:0000323,GO:0005537,GO:0005622,GO:0005623,GO:0005764,GO:0005768,GO:0005770,GO:0006810,GO:0006886,GO:0015578,GO:0015761,GO:0016020,GO:0016021,GO:0048471	lytic vacuole|mannose binding|intracellular|cell|lysosome|endosome|late endosome|transport|intracellular protein transport|mannose transmembrane transporter activity|mannose transport|membrane|integral component of membrane|perinuclear region of cytoplasm	path:mmu04142,path:mmu04145	Lysosome|Phagosome
Ttl	77	16	0.207792	-2.26679	0.00352617	Down	tubulin tyrosine ligase (Ttl) mRNA		GO:0000166,GO:0000226,GO:0004835,GO:0004835,GO:0005524,GO:0005874,GO:0006464,GO:0016874,GO:0030516	nucleotide binding|microtubule cytoskeleton organization|tubulin-tyrosine ligase activity|tubulin-tyrosine ligase activity|ATP binding|microtubule|cellular protein modification process|ligase activity|regulation of axon extension	-	-
LOC105245193	60	12	0.2	-2.32193	0.0066237	Down	uncharacterized LOC105245193 (LOC105245193) ncRNA		-	-	-	-
A730049H05Rik	40	8	0.2	-2.32193	0.0213286	Down	RIKEN cDNA A730049H05 gene (A730049H05Rik) transcript variant X2 misc_RNA		GO:0003674,GO:0005575,GO:0008150	molecular_function|cellular_component|biological_process	-	-
LOC102634300	46	9	0.195652	-2.35364	0.01361	Down	uncharacterized LOC102634300 (LOC102634300) ncRNA		-	-	-	-
Cdk10	41	8	0.195122	-2.35755	0.0186209	Down	cyclin-dependent kinase 10 (Cdk10) transcript variant 2 mRNA		GO:0000166,GO:0004672,GO:0004674,GO:0004693,GO:0005515,GO:0005524,GO:0005622,GO:0005634,GO:0006468,GO:0016301,GO:0016310,GO:0016740,GO:0043410,GO:0051726,GO:0097472	nucleotide binding|protein kinase activity|protein serine/threonine kinase activity|cyclin-dependent protein serine/threonine kinase activity|protein binding|ATP binding|intracellular|nucleus|protein phosphorylation|kinase activity|phosphorylation|transferase activity|positive regulation of MAPK cascade|regulation of cell cycle|cyclin-dependent protein kinase activity	-	-
Il1b	36	7	0.194444	-2.36257	0.0260009	Down	interleukin 1 beta (Il1b) mRNA		GO:0000122,GO:0000165,GO:0000187,GO:0001660,GO:0001934,GO:0002437,GO:0005102,GO:0005125,GO:0005125,GO:0005149,GO:0005576,GO:0005615,GO:0005615,GO:0005829,GO:0006954,GO:0006955,GO:0007204,GO:0007568,GO:0007613,GO:0008285,GO:0009743,GO:0010575,GO:0010575,GO:0010628,GO:0010628,GO:0010629,GO:0010829,GO:0010942,GO:0014050,GO:0019221,GO:0019221,GO:0019904,GO:0030141,GO:0030213,GO:0030593,GO:0030730,GO:…	negative regulation of transcription from RNA polymerase II promoter|MAPK cascade|activation of MAPK activity|fever generation|positive regulation of protein phosphorylation|inflammatory response to antigenic stimulus|receptor binding|cytokine activity|cytokine activity|interleukin-1 receptor binding|extracellular region|extracellular space|extracellular space|cytosol|inflammatory response|immune…	path:mmu04010,path:mmu04060,path:mmu04064,path:mmu04210,path:mmu04380,path:mmu04620,path:mmu04621,path:mmu04623,path:mmu04640,path:mmu04668,path:mmu04750,path:mmu04932,path:mmu04940,path:mmu05010,path:mmu05020,path:mmu05132,path:mmu05133,path:mmu05134,path:mmu05140,path:mmu05142,path:mmu05143,path:mmu05144,path:mmu05146,path:mmu05152,path:mmu05162,path:mmu05164,path:mmu05168,path:mmu05321,path:mm…	MAPK signaling pathway|Cytokine-cytokine receptor interaction|NF-kappa B signaling pathway|Apoptosis|Osteoclast differentiation|Toll-like receptor signaling pathway|NOD-like receptor signaling pathway|Cytosolic DNA-sensing pathway|Hematopoietic cell lineage|TNF signaling pathway|Inflammatory mediator regulation of TRP channels|Non-alcoholic fatty liver disease (NAFLD)|Type I diabetes mellitus|Alz…
Zswim5	67	13	0.19403	-2.36565	0.00411258	Down	zinc finger SWIM-type containing 5 (Zswim5) mRNA		GO:0003674,GO:0005615,GO:0008150,GO:0008270,GO:0046872	molecular_function|extracellular space|biological_process|zinc ion binding|metal ion binding	-	-
Limk2	31	6	0.193548	-2.36923	0.0371489	Down	LIM motif-containing protein kinase 2 (Limk2) transcript variant 3 mRNA		GO:0000166,GO:0004672,GO:0004674,GO:0005524,GO:0005634,GO:0005634,GO:0005737,GO:0005801,GO:0006468,GO:0006468,GO:0007283,GO:0008270,GO:0016301,GO:0016310,GO:0016740,GO:0046872,GO:0046982	nucleotide binding|protein kinase activity|protein serine/threonine kinase activity|ATP binding|nucleus|nucleus|cytoplasm|cis-Golgi network|protein phosphorylation|protein phosphorylation|spermatogenesis|zinc ion binding|kinase activity|phosphorylation|transferase activity|metal ion binding|protein heterodimerization activity	path:mmu04360,path:mmu04666,path:mmu04810	Axon guidance|Fc gamma R-mediated phagocytosis|Regulation of actin cytoskeleton
Dcst1	58	11	0.189655	-2.39855	0.00602994	Down	DC-STAMP domain containing 1 (Dcst1) mRNA		GO:0003674,GO:0005575,GO:0008150,GO:0016020,GO:0016021,GO:0046872	molecular_function|cellular_component|biological_process|membrane|integral component of membrane|metal ion binding	-	-
Kirrel3os	37	7	0.189189	-2.4021	0.0225559	Down	kin of IRRE like 3 (Drosophila) opposite strand (Kirrel3os) transcript variant X11 misc_RNA		-	-	-	-
Fam212a	37	7	0.189189	-2.4021	0.0225559	Down	family with sequence similarity 212 member A (Fam212a) mRNA		GO:0003674,GO:0021915,GO:0070062	molecular_function|neural tube development|extracellular exosome	-	-
	32	6	0.1875	-2.41504	0.0320021	Down
Gm20616	33	6	0.181818	-2.45943	0.0275603	Down	predicted gene 20616 (Gm20616) transcript variant X2 ncRNA		-	-	-	-
Sema6b	33	6	0.181818	-2.45943	0.0275603	Down	sema domain transmembrane domain (TM) and cytoplasmic domain (semaphorin) 6B (Sema6b) transcript variant 2 mRNA		GO:0005886,GO:0007275,GO:0007399,GO:0016020,GO:0016021,GO:0030154,GO:0030215	plasma membrane|multicellular organismal development|nervous system development|membrane|integral component of membrane|cell differentiation|semaphorin receptor binding	path:mmu04360	Axon guidance
Gm33613	94	17	0.180851	-2.46713	0.000882482	Down	predicted gene 33613 (Gm33613) transcript variant X2 ncRNA		-	-	-	-
Lrrc10	28	5	0.178571	-2.48543	0.0397778	Down	leucine rich repeat containing 10 (Lrrc10) mRNA		GO:0003779,GO:0005634,GO:0005739,GO:0005856,GO:0030016,GO:0030017,GO:0051393,GO:0055013	actin binding|nucleus|mitochondrion|cytoskeleton|myofibril|sarcomere|alpha-actinin binding|cardiac muscle cell development	-	-
Nabp2	28	5	0.178571	-2.48543	0.0397778	Down	nucleic acid binding protein 2 (Nabp2) mRNA		GO:0000724,GO:0003676,GO:0003677,GO:0003697,GO:0005634,GO:0005654,GO:0005737,GO:0006281,GO:0006974,GO:0007093,GO:0010212,GO:0070876	double-strand break repair via homologous recombination|nucleic acid binding|DNA binding|single-stranded DNA binding|nucleus|nucleoplasm|cytoplasm|DNA repair|cellular response to DNA damage stimulus|mitotic cell cycle checkpoint|response to ionizing radiation|SOSS complex	-	-
Shank2	34	6	0.176471	-2.5025	0.0237293	Down	SH3/ankyrin domain gene 2 (Shank2) transcript variant 1 mRNA		GO:0001750,GO:0001917,GO:0005737,GO:0005883,GO:0005886,GO:0007416,GO:0007612,GO:0007612,GO:0007613,GO:0008022,GO:0008328,GO:0014069,GO:0016020,GO:0016324,GO:0017124,GO:0030054,GO:0030426,GO:0030534,GO:0030534,GO:0031526,GO:0035176,GO:0035176,GO:0035255,GO:0035640,GO:0042995,GO:0043005,GO:0043025,GO:0043197,GO:0045202,GO:0045211,GO:0048786,GO:0060170,GO:0060291,GO:0060292,GO:0071625,GO:0071625	photoreceptor outer segment|photoreceptor inner segment|cytoplasm|neurofilament|plasma membrane|synapse assembly|learning|learning|memory|protein C-terminus binding|ionotropic glutamate receptor complex|postsynaptic density|membrane|apical plasma membrane|SH3 domain binding|cell junction|growth cone|adult behavior|adult behavior|brush border membrane|social behavior|social behavior|ionotropic glu…	path:mmu04724	Glutamatergic synapse
LOC105243011	29	5	0.172414	-2.53605	0.0339655	Down	uncharacterized LOC105243011 (LOC105243011) ncRNA		-	-	-	-
Chrng	29	5	0.172414	-2.53605	0.0339655	Down	cholinergic receptor nicotinic gamma polypeptide (Chrng) mRNA		GO:0003009,GO:0004889,GO:0004889,GO:0005216,GO:0005230,GO:0005515,GO:0005886,GO:0005892,GO:0005892,GO:0006810,GO:0006811,GO:0006812,GO:0015276,GO:0016020,GO:0016021,GO:0030054,GO:0034220,GO:0042391,GO:0045202,GO:0045211,GO:0098655,GO:0098655	skeletal muscle contraction|acetylcholine-activated cation-selective channel activity|acetylcholine-activated cation-selective channel activity|ion channel activity|extracellular ligand-gated ion channel activity|protein binding|plasma membrane|acetylcholine-gated channel complex|acetylcholine-gated channel complex|transport|ion transport|cation transport|ligand-gated ion channel activity|membran…	path:mmu04080	Neuroactive ligand-receptor interaction
Gm8700	35	6	0.171429	-2.54432	0.0204267	Down	predicted gene 8700 (Gm8700) transcript variant X1 mRNA		GO:0003674,GO:0005575,GO:0008150	molecular_function|cellular_component|biological_process	-	-
LOC100044068	112	19	0.169643	-2.55943	0.000309157	Down	interferon-activable protein 202-like (LOC100044068) transcript variant X1 mRNA		-	-	path:mmu04623	Cytosolic DNA-sensing pathway
Mapkapk5	24	4	0.166667	-2.58496	0.0499194	Down	MAP kinase-activated protein kinase 5 (Mapkapk5) mRNA		GO:0000165,GO:0000166,GO:0002039,GO:0002039,GO:0004672,GO:0004674,GO:0004674,GO:0004683,GO:0004871,GO:0005515,GO:0005516,GO:0005524,GO:0005622,GO:0005634,GO:0005654,GO:0005737,GO:0005737,GO:0006417,GO:0006468,GO:0007166,GO:0007265,GO:0007265,GO:0009931,GO:0016301,GO:0016310,GO:0016740,GO:0018105,GO:0032007,GO:0046777,GO:0046777,GO:0051019,GO:0090400,GO:0090400	MAPK cascade|nucleotide binding|p53 binding|p53 binding|protein kinase activity|protein serine/threonine kinase activity|protein serine/threonine kinase activity|calmodulin-dependent protein kinase activity|signal transducer activity|protein binding|calmodulin binding|ATP binding|intracellular|nucleus|nucleoplasm|cytoplasm|cytoplasm|regulation of translation|protein phosphorylation|cell surface r…	path:mmu04010	MAPK signaling pathway
Scn3b	24	4	0.166667	-2.58496	0.0499194	Down	sodium channel voltage-gated type III beta (Scn3b) transcript variant 3 mRNA		GO:0001518,GO:0005244,GO:0005272,GO:0005886,GO:0006810,GO:0006811,GO:0006814,GO:0010460,GO:0010765,GO:0016020,GO:0016021,GO:0017080,GO:0030018,GO:0034765,GO:0035725,GO:0035725,GO:0044325,GO:0044325,GO:0051899,GO:0060048,GO:0060371,GO:0060371,GO:0060373,GO:0061337,GO:0072659,GO:0086002,GO:0086005,GO:0086005,GO:0086006,GO:0086006,GO:0086010,GO:0086012,GO:0086012,GO:0086014,GO:0086015,GO:0086091,GO:…	voltage-gated sodium channel complex|voltage-gated ion channel activity|sodium channel activity|plasma membrane|transport|ion transport|sodium ion transport|positive regulation of heart rate|positive regulation of sodium ion transport|membrane|integral component of membrane|sodium channel regulator activity|Z disc|regulation of ion transmembrane transport|sodium ion transmembrane transport|sodium…	-	-
Gm31665	55	9	0.163636	-2.61143	0.00421272	Down	predicted gene 31665 (Gm31665) ncRNA		-	-	-	-
3632454L22Rik	43	7	0.162791	-2.61891	0.00958666	Down	RIKEN cDNA 3632454L22 gene (3632454L22Rik) transcript variant 1 long non-coding RNA		-	-	-	-
LOC105242940	27	4	0.148148	-2.75489	0.0301022	Down	uncharacterized LOC105242940 (LOC105242940) ncRNA		-	-	-	-
Hspb9	34	5	0.147059	-2.76553	0.0153645	Down	heat shock protein alpha-crystallin-related B9 (Hspb9) mRNA		GO:0003674,GO:0005634,GO:0005737,GO:0008150	molecular_function|nucleus|cytoplasm|biological_process	-	-
	41	6	0.146341	-2.77259	0.0082946	Down
Agap2	42	6	0.142857	-2.80735	0.0071376	Down	ArfGAP with GTPase domain ankyrin repeat and PH domain 2 (Agap2) transcript variant 1 mRNA		GO:0000166,GO:0003924,GO:0005096,GO:0005515,GO:0005524,GO:0005525,GO:0005634,GO:0005730,GO:0005737,GO:0005739,GO:0005768,GO:0007264,GO:0014068,GO:0016020,GO:0016197,GO:0019901,GO:0030036,GO:0030295,GO:0032147,GO:0033601,GO:0033601,GO:0035014,GO:0042177,GO:0043066,GO:0043524,GO:0043547,GO:0043551,GO:0045860,GO:0045944,GO:0046427,GO:0046872,GO:0060749,GO:0070062,GO:2001240	nucleotide binding|GTPase activity|GTPase activator activity|protein binding|ATP binding|GTP binding|nucleus|nucleolus|cytoplasm|mitochondrion|endosome|small GTPase mediated signal transduction|positive regulation of phosphatidylinositol 3-kinase signaling|membrane|endosomal transport|protein kinase binding|actin cytoskeleton organization|protein kinase activator activity|activation of protein ki…	path:mmu04068,path:mmu04144	FoxO signaling pathway|Endocytosis
Kcnb1	43	6	0.139535	-2.8413	0.00614244	Down	potassium voltage gated channel Shab-related subfamily member 1 (Kcnb1) mRNA		GO:0000149,GO:0001508,GO:0005216,GO:0005244,GO:0005249,GO:0005251,GO:0005251,GO:0005251,GO:0005251,GO:0005267,GO:0005515,GO:0005622,GO:0005886,GO:0005886,GO:0006810,GO:0006811,GO:0006813,GO:0006887,GO:0006904,GO:0007215,GO:0008076,GO:0008076,GO:0010701,GO:0015271,GO:0016020,GO:0016021,GO:0030054,GO:0030424,GO:0030425,GO:0030425,GO:0031669,GO:0032182,GO:0032590,GO:0032809,GO:0032809,GO:0033605,GO:…	SNARE binding|action potential|ion channel activity|voltage-gated ion channel activity|voltage-gated potassium channel activity|delayed rectifier potassium channel activity|delayed rectifier potassium channel activity|delayed rectifier potassium channel activity|delayed rectifier potassium channel activity|potassium channel activity|protein binding|intracellular|plasma membrane|plasma membrane|tr…	path:mmu04742	Taste transduction
LOC667541	36	5	0.138889	-2.848	0.0111788	Down	hypothetical LOC667541 (LOC667541) mRNA		-	-	-	-
LOC100861738	29	4	0.137931	-2.85798	0.0214595	Down	elongation factor 2 pseudogene (LOC100861738) misc_RNA		-	-	-	-
Gm30289	29	4	0.137931	-2.85798	0.0214595	Down	predicted gene 30289 (Gm30289) transcript variant X2 mRNA		-	-	-	-
4930444A19Rik	22	3	0.136364	-2.87447	0.0439328	Down	RIKEN cDNA 4930444A19 gene (4930444A19Rik) transcript variant X4 misc_RNA		-	-	-	-
LOC105246611	30	4	0.133333	-2.90689	0.0181154	Down	uncharacterized LOC105246611 (LOC105246611) transcript variant X1 ncRNA		-	-	-	-
Gm35782	46	6	0.130435	-2.9386	0.00391747	Down	predicted gene 35782 (Gm35782) transcript variant X10 ncRNA		-	-	-	-
4833427G06Rik	46	6	0.130435	-2.9386	0.00391747	Down	RIKEN cDNA 4833427G06 gene (4833427G06Rik) mRNA		GO:0003674,GO:0005575,GO:0008150	molecular_function|cellular_component|biological_process	-	-
Pank1	31	4	0.129032	-2.9542	0.0152915	Down	pantothenate kinase 1 (Pank1) transcript variant 1 mRNA		GO:0000166,GO:0004594,GO:0004594,GO:0005524,GO:0005634,GO:0005829,GO:0015937,GO:0015937,GO:0015937,GO:0016301,GO:0016310,GO:0016740,GO:0030118,GO:0055037,GO:0071944	nucleotide binding|pantothenate kinase activity|pantothenate kinase activity|ATP binding|nucleus|cytosol|coenzyme A biosynthetic process|coenzyme A biosynthetic process|coenzyme A biosynthetic process|kinase activity|phosphorylation|transferase activity|clathrin coat|recycling endosome|cell periphery	path:mmu00770,path:mmu01100	Pantothenate and CoA biosynthesis|Metabolic pathways
Nans	47	6	0.12766	-2.96963	0.00337308	Down	N-acetylneuraminic acid synthase (sialic acid synthase) (Nans) mRNA		GO:0005829,GO:0047444,GO:0070062	cytosol|N-acylneuraminate-9-phosphate synthase activity|extracellular exosome	path:mmu00520,path:mmu01100	Amino sugar and nucleotide sugar metabolism|Metabolic pathways
Tcta	24	3	0.125	-3	0.0305255	Down	T cell leukemia translocation altered gene (Tcta) mRNA		GO:0016020,GO:0016021	membrane|integral component of membrane	-	-
Cox7a1	48	6	0.125	-3	0.00290488	Down	cytochrome c oxidase subunit VIIa 1 (Cox7a1) mRNA		GO:0004129,GO:0005739,GO:0005743,GO:0005746,GO:0009055,GO:0016020,GO:0016021,GO:0055114,GO:1902600	cytochrome-c oxidase activity|mitochondrion|mitochondrial inner membrane|mitochondrial respiratory chain|electron carrier activity|membrane|integral component of membrane|oxidation-reduction process|hydrogen ion transmembrane transport	path:mmu00190,path:mmu04260,path:mmu04932,path:mmu05010,path:mmu05012,path:mmu05016	Oxidative phosphorylation|Cardiac muscle contraction|Non-alcoholic fatty liver disease (NAFLD)|Alzheimer's disease|Parkinson's disease|Huntington's disease
Ptprr	24	3	0.125	-3	0.0305255	Down	protein tyrosine phosphatase receptor type R (Ptprr) transcript variant 2 mRNA		GO:0004721,GO:0004725,GO:0005515,GO:0005615,GO:0005737,GO:0005886,GO:0006470,GO:0010633,GO:0016020,GO:0016021,GO:0016311,GO:0016787,GO:0016791,GO:0019901,GO:0035335,GO:0038128,GO:0070373	phosphoprotein phosphatase activity|protein tyrosine phosphatase activity|protein binding|extracellular space|cytoplasm|plasma membrane|protein dephosphorylation|negative regulation of epithelial cell migration|membrane|integral component of membrane|dephosphorylation|hydrolase activity|phosphatase activity|protein kinase binding|peptidyl-tyrosine dephosphorylation|ERBB2 signaling pathway|negativ…	path:mmu04010	MAPK signaling pathway
Six6	40	5	0.125	-3	0.00592025	Down	sine oculis-related homeobox 6 (Six6) mRNA		GO:0001205,GO:0003677,GO:0005515,GO:0005634,GO:0006366,GO:0007275,GO:0045944	transcriptional activator activity, RNA polymerase II distal enhancer sequence-specific binding|DNA binding|protein binding|nucleus|transcription from RNA polymerase II promoter|multicellular organismal development|positive regulation of transcription from RNA polymerase II promoter	-	-
Slx4	24	3	0.125	-3	0.0305255	Down	SLX4 structure-specific endonuclease subunit homolog (S. cerevisiae) (Slx4) mRNA		GO:0000724,GO:0000784,GO:0000790,GO:0005634,GO:0005654,GO:0005737,GO:0006260,GO:0006281,GO:0006289,GO:0006310,GO:0006974,GO:0008047,GO:0008821,GO:0010792,GO:0017108,GO:0030054,GO:0033557,GO:0043085,GO:0048257,GO:0048476,GO:0070522,GO:0072429	double-strand break repair via homologous recombination|nuclear chromosome, telomeric region|nuclear chromatin|nucleus|nucleoplasm|cytoplasm|DNA replication|DNA repair|nucleotide-excision repair|DNA recombination|cellular response to DNA damage stimulus|enzyme activator activity|crossover junction endodeoxyribonuclease activity|DNA double-strand break processing involved in repair via single-stra…	path:mmu03460	Fanconi anemia pathway
LOC105243911	42	5	0.119048	-3.07039	0.00431151	Down	uncharacterized LOC105243911 (LOC105243911) ncRNA		-	-	-	-
	43	5	0.116279	-3.10434	0.00368039	Down
LOC102633210	26	3	0.115385	-3.11548	0.0211971	Down	ornithine decarboxylase antizyme 2 pseudogene (LOC102633210) transcript variant X2 misc_RNA		-	-	-	-
4632428C04Rik	28	3	0.107143	-3.22239	0.0147182	Down	RIKEN cDNA 4632428C04 gene (4632428C04Rik) long non-coding RNA		GO:0003674,GO:0005575,GO:0008150	molecular_function|cellular_component|biological_process	-	-
Gm20687	28	3	0.107143	-3.22239	0.0147182	Down	predicted gene 20687 (Gm20687) transcript variant X1 ncRNA		-	-	-	-
Txndc9	28	3	0.107143	-3.22239	0.0147182	Down	thioredoxin domain containing 9 (Txndc9) mRNA		GO:0003674,GO:0005634,GO:0005737,GO:0005813,GO:0008150,GO:0030496,GO:0045454	molecular_function|nucleus|cytoplasm|centrosome|biological_process|midbody|cell redox homeostasis	-	-
LOC102633225	19	2	0.105263	-3.24793	0.0444403	Down	disks large homolog 5-like (LOC102633225) mRNA		-	-	-	-
Trmu	19	2	0.105263	-3.24793	0.0444403	Down	tRNA 5-methylaminomethyl-2-thiouridylate methyltransferase (Trmu) mRNA		GO:0000049,GO:0000166,GO:0002143,GO:0003674,GO:0003723,GO:0004808,GO:0005524,GO:0005739,GO:0008033,GO:0016740,GO:0016783,GO:0030488	tRNA binding|nucleotide binding|tRNA wobble position uridine thiolation|molecular_function|RNA binding|tRNA (5-methylaminomethyl-2-thiouridylate)-methyltransferase activity|ATP binding|mitochondrion|tRNA processing|transferase activity|sulfurtransferase activity|tRNA methylation	path:mmu04122	Sulfur relay system
Setd8	29	3	0.103448	-3.27302	0.0122656	Down	SET domain containing (lysine methyltransferase) 8 (Setd8) mRNA		GO:0000122,GO:0000179,GO:0002039,GO:0003714,GO:0003880,GO:0004809,GO:0005634,GO:0005694,GO:0005730,GO:0006351,GO:0006355,GO:0007049,GO:0007067,GO:0008168,GO:0008169,GO:0008170,GO:0008171,GO:0008172,GO:0008173,GO:0008174,GO:0008175,GO:0008276,GO:0008425,GO:0008649,GO:0008650,GO:0008988,GO:0009008,GO:0009019,GO:0009383,GO:0016205,GO:0016273,GO:0016274,GO:0016278,GO:0016279,GO:0016300,GO:0016423,GO:…	negative regulation of transcription from RNA polymerase II promoter|rRNA (adenine-N6,N6-)-dimethyltransferase activity|p53 binding|transcription corepressor activity|protein C-terminal carboxyl O-methyltransferase activity|tRNA (guanine-N2-)-methyltransferase activity|nucleus|chromosome|nucleolus|transcription, DNA-templated|regulation of transcription, DNA-templated|cell cycle|mitotic nuclear d…	path:mmu00310	Lysine degradation
Gm31309	20	2	0.1	-3.32193	0.0362655	Down	predicted gene 31309 (Gm31309) ncRNA		-	-	-	-
	20	2	0.1	-3.32193	0.0362655	Down
5430427M07Rik	40	4	0.1	-3.32193	0.00334119	Down	RIKEN cDNA 5430427M07 gene (5430427M07Rik) long non-coding RNA		-	-	-	-
4930517O19Rik	40	4	0.1	-3.32193	0.00334119	Down	RIKEN cDNA 4930517O19 gene (4930517O19Rik) transcript variant X2 misc_RNA		-	-	-	-
Fam131b	20	2	0.1	-3.32193	0.0362655	Down	family with sequence similarity 131 member B (Fam131b) transcript variant b mRNA		GO:0002230,GO:0003674,GO:0005654,GO:0005737,GO:0098779	positive regulation of defense response to virus by host|molecular_function|nucleoplasm|cytoplasm|activation of mitophagy in response to mitochondrial depolarization	-	-
Gm6568	31	3	0.0967742	-3.36923	0.00852229	Down	predicted pseudogene 6568 (Gm6568) non-coding RNA		-	-	-	-
Zfp114	52	5	0.0961538	-3.37851	0.000896497	Down	zinc finger protein 114 (Zfp114) mRNA		GO:0003674,GO:0005575,GO:0008150	molecular_function|cellular_component|biological_process	-	-
Ccl28	21	2	0.0952381	-3.39232	0.0296323	Down	chemokine (C-C motif) ligand 28 (Ccl28) mRNA		GO:0001954,GO:0005125,GO:0005576,GO:0005615,GO:0005623,GO:0005829,GO:0006935,GO:0006955,GO:0007204,GO:0008009,GO:0008009,GO:0060326,GO:0060326,GO:0070062,GO:1903237	positive regulation of cell-matrix adhesion|cytokine activity|extracellular region|extracellular space|cell|cytosol|chemotaxis|immune response|positive regulation of cytosolic calcium ion concentration|chemokine activity|chemokine activity|cell chemotaxis|cell chemotaxis|extracellular exosome|negative regulation of leukocyte tethering or rolling	path:mmu04060,path:mmu04062,path:mmu04672	Cytokine-cytokine receptor interaction|Chemokine signaling pathway|Intestinal immune network for IgA production
Tfpt	21	2	0.0952381	-3.39232	0.0296323	Down	TCF3 (E2A) fusion partner (Tfpt) transcript variant 1 mRNA		GO:0003677,GO:0005634,GO:0005654,GO:0005730,GO:0005737,GO:0005884,GO:0006281,GO:0006310,GO:0006351,GO:0006355,GO:0006915,GO:0006974,GO:0019901,GO:0031011,GO:0031965,GO:0043065,GO:0046982,GO:0097190	DNA binding|nucleus|nucleoplasm|nucleolus|cytoplasm|actin filament|DNA repair|DNA recombination|transcription, DNA-templated|regulation of transcription, DNA-templated|apoptotic process|cellular response to DNA damage stimulus|protein kinase binding|Ino80 complex|nuclear membrane|positive regulation of apoptotic process|protein heterodimerization activity|apoptotic signaling pathway	-	-
Fibcd1	21	2	0.0952381	-3.39232	0.0296323	Down	fibrinogen C domain containing 1 (Fibcd1) mRNA		GO:0008061,GO:0016020,GO:0016021,GO:0046872	chitin binding|membrane|integral component of membrane|metal ion binding	-	-
LOC105247294	22	2	0.0909091	-3.45943	0.024249	Down	uncharacterized LOC105247294 (LOC105247294) ncRNA		-	-	-	-
Morn4	23	2	0.0869565	-3.52356	0.0198675	Down	MORN repeat containing 4 (Morn4) mRNA		GO:0003674,GO:0005575,GO:0008150	molecular_function|cellular_component|biological_process	-	-
Gm1123	23	2	0.0869565	-3.52356	0.0198675	Down	predicted gene 1123 (Gm1123) mRNA		GO:0003674,GO:0005575,GO:0008150	molecular_function|cellular_component|biological_process	-	-
Zfp707	23	2	0.0869565	-3.52356	0.0198675	Down	zinc finger protein 707 (Zfp707) mRNA		GO:0003700,GO:0005575,GO:0006355	transcription factor activity, sequence-specific DNA binding|cellular_component|regulation of transcription, DNA-templated	-	-
	24	2	0.0833333	-3.58496	0.0162812	Down
Cox5a	24	2	0.0833333	-3.58496	0.0162812	Down	cytochrome c oxidase subunit Va (Cox5a) mRNA		GO:0004129,GO:0004129,GO:0005739,GO:0005743,GO:0005751,GO:0006123,GO:0016020,GO:0043209,GO:0046872,GO:0055114,GO:0070062,GO:1902600,GO:1902600	cytochrome-c oxidase activity|cytochrome-c oxidase activity|mitochondrion|mitochondrial inner membrane|mitochondrial respiratory chain complex IV|mitochondrial electron transport, cytochrome c to oxygen|membrane|myelin sheath|metal ion binding|oxidation-reduction process|extracellular exosome|hydrogen ion transmembrane transport|hydrogen ion transmembrane transport	path:mmu00190,path:mmu01100,path:mmu04260,path:mmu04932,path:mmu05010,path:mmu05012,path:mmu05016	Oxidative phosphorylation|Metabolic pathways|Cardiac muscle contraction|Non-alcoholic fatty liver disease (NAFLD)|Alzheimer's disease|Parkinson's disease|Huntington's disease
Slc12a4	36	3	0.0833333	-3.58496	0.00344496	Down	solute carrier family 12 member 4 (Slc12a4) transcript variant 1 mRNA		GO:0005215,GO:0005765,GO:0006810,GO:0006811,GO:0006813,GO:0015293,GO:0015377,GO:0015379,GO:0016020,GO:0016021,GO:0019901,GO:0055085	transporter activity|lysosomal membrane|transport|ion transport|potassium ion transport|symporter activity|cation:chloride symporter activity|potassium:chloride symporter activity|membrane|integral component of membrane|protein kinase binding|transmembrane transport	-	-
Ctps	24	2	0.0833333	-3.58496	0.0162812	Down	cytidine 5'-triphosphate synthase (Ctps) mRNA		GO:0000166,GO:0002376,GO:0003883,GO:0005524,GO:0006221,GO:0006241,GO:0006541,GO:0016020,GO:0016874,GO:0042098,GO:0042100	nucleotide binding|immune system process|CTP synthase activity|ATP binding|pyrimidine nucleotide biosynthetic process|CTP biosynthetic process|glutamine metabolic process|membrane|ligase activity|T cell proliferation|B cell proliferation	path:mmu00240,path:mmu01100	Pyrimidine metabolism|Metabolic pathways
	37	3	0.0810811	-3.62449	0.00287714	Down
Gm32006	37	3	0.0810811	-3.62449	0.00287714	Down	predicted gene 32006 (Gm32006) transcript variant X2 ncRNA		-	-	-	-
Gm4922	29	2	0.0689655	-3.85798	0.0060444	Down	predicted gene 4922 (Gm4922) mRNA		GO:0000166,GO:0004672,GO:0004674,GO:0005524,GO:0005575,GO:0005737,GO:0006468,GO:0016301,GO:0016310,GO:0016740,GO:0035556	nucleotide binding|protein kinase activity|protein serine/threonine kinase activity|ATP binding|cellular_component|cytoplasm|protein phosphorylation|kinase activity|phosphorylation|transferase activity|intracellular signal transduction	-	-
Neu2	44	3	0.0681818	-3.87447	0.000825873	Down	neuraminidase 2 (Neu2) transcript variant 1 mRNA		GO:0004308,GO:0005737,GO:0005829,GO:0005975,GO:0006629,GO:0006689,GO:0008152,GO:0009313,GO:0010831,GO:0016042,GO:0016787,GO:0016798,GO:0045663,GO:0052794,GO:0052795,GO:0052796	exo-alpha-sialidase activity|cytoplasm|cytosol|carbohydrate metabolic process|lipid metabolic process|ganglioside catabolic process|metabolic process|oligosaccharide catabolic process|positive regulation of myotube differentiation|lipid catabolic process|hydrolase activity|hydrolase activity, acting on glycosyl bonds|positive regulation of myoblast differentiation|exo-alpha-(2->3)-sialidase activ…	path:mmu00511,path:mmu00600	Other glycan degradation|Sphingolipid metabolism
LOC105242809	74	5	0.0675676	-3.88753	3.27e-05	Down	uncharacterized LOC105242809 (LOC105242809) ncRNA		-	-	-	-
Ralgps1	30	2	0.0666667	-3.90689	0.00496384	Down	Ral GEF with PH domain and SH3 binding motif 1 (Ralgps1) transcript variant 2 mRNA		GO:0005085,GO:0005575,GO:0005737,GO:0005886,GO:0007264,GO:0008321,GO:0016020,GO:0032485,GO:0043547	guanyl-nucleotide exchange factor activity|cellular_component|cytoplasm|plasma membrane|small GTPase mediated signal transduction|Ral guanyl-nucleotide exchange factor activity|membrane|regulation of Ral protein signal transduction|positive regulation of GTPase activity	-	-
Senp3	31	2	0.0645161	-3.9542	0.00407848	Down	SUMO/sentrin specific peptidase 3 (Senp3) transcript variant 2 mRNA		GO:0004843,GO:0005515,GO:0005634,GO:0005730,GO:0005730,GO:0005737,GO:0006508,GO:0008233,GO:0008234,GO:0016787,GO:0019538,GO:0071339	ubiquitin-specific protease activity|protein binding|nucleus|nucleolus|nucleolus|cytoplasm|proteolysis|peptidase activity|cysteine-type peptidase activity|hydrolase activity|protein metabolic process|MLL1 complex	-	-
Gadd45b	16	1	0.0625	-4	0.042567	Down	growth arrest and DNA-damage-inducible 45 beta (Gadd45b) mRNA		GO:0000185,GO:0000186,GO:0005515,GO:0005634,GO:0005634,GO:0005737,GO:0006469,GO:0006915,GO:0006950,GO:0007275,GO:0030154,GO:0043065,GO:0046330,GO:0051726,GO:1900745	activation of MAPKKK activity|activation of MAPKK activity|protein binding|nucleus|nucleus|cytoplasm|negative regulation of protein kinase activity|apoptotic process|response to stress|multicellular organismal development|cell differentiation|positive regulation of apoptotic process|positive regulation of JNK cascade|regulation of cell cycle|positive regulation of p38MAPK cascade	path:mmu04010,path:mmu04064,path:mmu04068,path:mmu04110,path:mmu04115	MAPK signaling pathway|NF-kappa B signaling pathway|FoxO signaling pathway|Cell cycle|p53 signaling pathway
Vmn1r55	16	1	0.0625	-4	0.042567	Down	vomeronasal 1 receptor 55 (Vmn1r55) mRNA		GO:0003674,GO:0005575,GO:0008150	molecular_function|cellular_component|biological_process	-	-
Taf15	16	1	0.0625	-4	0.042567	Down	TAF15 RNA polymerase II TATA box binding protein (TBP)-associated factor (Taf15) mRNA		GO:0005634,GO:0005654,GO:0005737,GO:0008150,GO:0044822	nucleus|nucleoplasm|cytoplasm|biological_process|poly(A) RNA binding	path:mmu03022,path:mmu05202	Basal transcription factors|Transcriptional misregulation in cancer
Eppin	16	1	0.0625	-4	0.042567	Down	epididymal peptidase inhibitor (Eppin) mRNA		GO:0001669,GO:0003674,GO:0004867,GO:0005576,GO:0005737,GO:0010466,GO:0030414	acrosomal vesicle|molecular_function|serine-type endopeptidase inhibitor activity|extracellular region|cytoplasm|negative regulation of peptidase activity|peptidase inhibitor activity	-	-
Gabbr2	18	1	0.0555556	-4.16993	0.026702	Down	gamma-aminobutyric acid (GABA) B receptor 2 (Gabbr2) mRNA		GO:0004871,GO:0004930,GO:0004965,GO:0004965,GO:0005515,GO:0005737,GO:0005886,GO:0005887,GO:0007165,GO:0007186,GO:0007214,GO:0016020,GO:0016021,GO:0030054,GO:0038039,GO:0043005,GO:0045202,GO:0045211	signal transducer activity|G-protein coupled receptor activity|G-protein coupled GABA receptor activity|G-protein coupled GABA receptor activity|protein binding|cytoplasm|plasma membrane|integral component of plasma membrane|signal transduction|G-protein coupled receptor signaling pathway|gamma-aminobutyric acid signaling pathway|membrane|integral component of membrane|cell junction|G-protein cou…	path:mmu04024,path:mmu04080,path:mmu04727,path:mmu04915,path:mmu05032	cAMP signaling pathway|Neuroactive ligand-receptor interaction|GABAergic synapse|Estrogen signaling pathway|Morphine addiction
Slc30a3	19	1	0.0526316	-4.24793	0.0211992	Down	solute carrier family 30 (zinc transporter) member 3 (Slc30a3) mRNA		GO:0005737,GO:0005770,GO:0006810,GO:0006811,GO:0006812,GO:0006829,GO:0008324,GO:0010312,GO:0016020,GO:0016021,GO:0030054,GO:0030672,GO:0031410,GO:0032119,GO:0043005,GO:0045202,GO:0051050,GO:0055085,GO:0061088,GO:0061088	cytoplasm|late endosome|transport|ion transport|cation transport|zinc II ion transport|cation transmembrane transporter activity|detoxification of zinc ion|membrane|integral component of membrane|cell junction|synaptic vesicle membrane|cytoplasmic vesicle|sequestering of zinc ion|neuron projection|synapse|positive regulation of transport|transmembrane transport|regulation of sequestering of zinc …	-	-
Aph1c	19	1	0.0526316	-4.24793	0.0211992	Down	anterior pharynx defective 1c homolog (C. elegans) (Aph1c) mRNA		GO:0001656,GO:0004175,GO:0007219,GO:0008233,GO:0016020,GO:0016021,GO:0016485,GO:0016485,GO:0043085	metanephros development|endopeptidase activity|Notch signaling pathway|peptidase activity|membrane|integral component of membrane|protein processing|protein processing|positive regulation of catalytic activity	path:mmu04330,path:mmu05010	Notch signaling pathway|Alzheimer's disease
LOC102639794	20	1	0.05	-4.32193	0.0168619	Down	disks large homolog 5-like (LOC102639794) mRNA		-	-	-	-
Sarm1	20	1	0.05	-4.32193	0.0168619	Down	sterile alpha and HEAT/Armadillo motif containing 1 (Sarm1) transcript variant 1 mRNA		GO:0002376,GO:0005515,GO:0005737,GO:0005739,GO:0005739,GO:0005874,GO:0007165,GO:0007399,GO:0009749,GO:0015630,GO:0030054,GO:0030154,GO:0030425,GO:0031315,GO:0042981,GO:0042995,GO:0045087,GO:0045202,GO:0048814,GO:1901214	immune system process|protein binding|cytoplasm|mitochondrion|mitochondrion|microtubule|signal transduction|nervous system development|response to glucose|microtubule cytoskeleton|cell junction|cell differentiation|dendrite|extrinsic component of mitochondrial outer membrane|regulation of apoptotic process|cell projection|innate immune response|synapse|regulation of dendrite morphogenesis|regulat…	-	-
	21	1	0.047619	-4.39232	0.01344	Down
Hpca	22	1	0.0454545	-4.45943	0.0107387	Down	hippocalcin (Hpca) transcript variant 1 mRNA		GO:0003779,GO:0005509,GO:0005515,GO:0010518,GO:0019900,GO:0030424,GO:0031283,GO:0031584,GO:0032590,GO:0032809,GO:0032839,GO:0043204,GO:0044327,GO:0045762,GO:0046872,GO:0048839,GO:0090314,GO:1904009	actin binding|calcium ion binding|protein binding|positive regulation of phospholipase activity|kinase binding|axon|negative regulation of guanylate cyclase activity|activation of phospholipase D activity|dendrite membrane|neuronal cell body membrane|dendrite cytoplasm|perikaryon|dendritic spine head|positive regulation of adenylate cyclase activity|metal ion binding|inner ear development|positiv…	-	-
Syt7	22	1	0.0454545	-4.45943	0.0107387	Down	synaptotagmin VII (Syt7) transcript variant 1 mRNA		GO:0001778,GO:0005509,GO:0005544,GO:0005764,GO:0005886,GO:0006887,GO:0016020,GO:0016021,GO:0016079,GO:0017158,GO:0019905,GO:0030054,GO:0030276,GO:0031410,GO:0045202,GO:0046872,GO:0048791,GO:0070062	plasma membrane repair|calcium ion binding|calcium-dependent phospholipid binding|lysosome|plasma membrane|exocytosis|membrane|integral component of membrane|synaptic vesicle exocytosis|regulation of calcium ion-dependent exocytosis|syntaxin binding|cell junction|clathrin binding|cytoplasmic vesicle|synapse|metal ion binding|calcium ion-dependent exocytosis of neurotransmitter|extracellular exoso…	-	-
5730409K12Rik	45	2	0.0444444	-4.49185	0.000278224	Down	RIKEN cDNA 5730409K12 gene (5730409K12Rik) misc_RNA		-	-	-	-
Arhgap33os	23	1	0.0434783	-4.52356	0.00860282	Down	Rho GTPase activating protein 33 opposite strand (Arhgap33os) long non-coding RNA		-	-	-	-
Tnfrsf18	26	1	0.0384615	-4.70044	0.00446215	Down	tumor necrosis factor receptor superfamily member 18 (Tnfrsf18) transcript variant 1 mRNA		GO:0002687,GO:0005515,GO:0005576,GO:0005886,GO:0005887,GO:0006915,GO:0009897,GO:0016020,GO:0016021,GO:0042511,GO:0045785,GO:0045785	positive regulation of leukocyte migration|protein binding|extracellular region|plasma membrane|integral component of plasma membrane|apoptotic process|external side of plasma membrane|membrane|integral component of membrane|positive regulation of tyrosine phosphorylation of Stat1 protein|positive regulation of cell adhesion|positive regulation of cell adhesion	path:mmu04060	Cytokine-cytokine receptor interaction
Fam160b2	26	1	0.0384615	-4.70044	0.00446215	Down	family with sequence similarity 160 member B2 (Fam160b2) mRNA		GO:0003674,GO:0005575,GO:0008150	molecular_function|cellular_component|biological_process	-	-
Ift46	27	1	0.037037	-4.75489	0.00359113	Down	intraflagellar transport 46 (Ift46) mRNA		GO:0005515,GO:0005622,GO:0005623,GO:0005737,GO:0005813,GO:0005856,GO:0005929,GO:0005929,GO:0007224,GO:0015031,GO:0030992,GO:0031512,GO:0031514,GO:0031647,GO:0035082,GO:0042073,GO:0042073,GO:0042384,GO:0042995,GO:0044782,GO:0060170,GO:0060285,GO:0072372,GO:0097546,GO:1902017	protein binding|intracellular|cell|cytoplasm|centrosome|cytoskeleton|cilium|cilium|smoothened signaling pathway|protein transport|intraciliary transport particle B|motile primary cilium|motile cilium|regulation of protein stability|axoneme assembly|intraciliary transport|intraciliary transport|cilium assembly|cell projection|cilium organization|ciliary membrane|cilium-dependent cell motility|prim…	-	-
Dnajc3	18	0	0	#NAME?	0.00845838	Down	DnaJ (Hsp40) homolog subfamily C member 3 (Dnajc3) mRNA		GO:0004860,GO:0005515,GO:0005737,GO:0005783,GO:0005788,GO:0005790,GO:0005829,GO:0006469,GO:0006986,GO:0016020,GO:0030968,GO:0031205,GO:0043066,GO:0051087,GO:0051603,GO:0051787,GO:0070062,GO:1903561,GO:1903912,GO:1904030	protein kinase inhibitor activity|protein binding|cytoplasm|endoplasmic reticulum|endoplasmic reticulum lumen|smooth endoplasmic reticulum|cytosol|negative regulation of protein kinase activity|response to unfolded protein|membrane|endoplasmic reticulum unfolded protein response|endoplasmic reticulum Sec complex|negative regulation of apoptotic process|chaperone binding|proteolysis involved in ce…	path:mmu04141,path:mmu05164	Protein processing in endoplasmic reticulum|Influenza A
Phrf1	13	0	0	#NAME?	0.0336606	Down	PHD and ring finger domains 1 (Phrf1) mRNA		GO:0005634,GO:0006366,GO:0006397,GO:0008270,GO:0016020,GO:0019904,GO:0035556,GO:0046872,GO:0070063	nucleus|transcription from RNA polymerase II promoter|mRNA processing|zinc ion binding|membrane|protein domain specific binding|intracellular signal transduction|metal ion binding|RNA polymerase binding	-	-
Gm30149	17	0	0	#NAME?	0.0110761	Down	predicted gene 30149 (Gm30149) transcript variant X4 ncRNA		-	-	-	-
Gm28231	13	0	0	#NAME?	0.0336606	Down	predicted gene 28231 (Gm28231) ncRNA		-	-	-	-
LOC102641068	12	0	0	#NAME?	0.0447575	Down	uncharacterized LOC102641068 (LOC102641068) ncRNA		-	-	-	-
D630029K05Rik	12	0	0	#NAME?	0.0447575	Down	RIKEN cDNA D630029K05 gene (D630029K05Rik) transcript variant 2 long non-coding RNA		-	-	-	-
LOC105244796	16	0	0	#NAME?	0.0145535	Down	uncharacterized LOC105244796 (LOC105244796) ncRNA		-	-	-	-
LOC105245055	19	0	0	#NAME?	0.00648188	Down	uncharacterized LOC105245055 (LOC105245055) ncRNA		-	-	-	-
LOC105245993	14	0	0	#NAME?	0.0253742	Down	uncharacterized LOC105245993 (LOC105245993) ncRNA		-	-	-	-
Uhrf2	12	0	0	#NAME?	0.0447575	Down	ubiquitin-like containing PHD and RING finger domains 2 (Uhrf2) mRNA		GO:0003677,GO:0004842,GO:0004842,GO:0005634,GO:0005634,GO:0005634,GO:0005654,GO:0005720,GO:0006511,GO:0006511,GO:0007049,GO:0008270,GO:0008283,GO:0008766,GO:0010216,GO:0016567,GO:0016567,GO:0016567,GO:0016874,GO:0018169,GO:0030154,GO:0042393,GO:0043773,GO:0043774,GO:0046872,GO:0051865,GO:0051865,GO:0061630,GO:0061630,GO:0070735,GO:0070736,GO:0070737,GO:0070738,GO:0070739,GO:0070740,GO:0071158,GO:…	DNA binding|ubiquitin-protein transferase activity|ubiquitin-protein transferase activity|nucleus|nucleus|nucleus|nucleoplasm|nuclear heterochromatin|ubiquitin-dependent protein catabolic process|ubiquitin-dependent protein catabolic process|cell cycle|zinc ion binding|cell proliferation|UDP-N-acetylmuramoylalanyl-D-glutamyl-2,6-diaminopimelate-D-alanyl-D-alanine ligase activity|maintenance of DN…	-	-
Esr1	12	0	0	#NAME?	0.0447575	Down	estrogen receptor 1 (alpha) (Esr1) transcript variant 2 mRNA		GO:0000790,GO:0000978,GO:0001046,GO:0001077,GO:0001547,GO:0002064,GO:0003677,GO:0003682,GO:0003682,GO:0003700,GO:0003707,GO:0004879,GO:0005496,GO:0005515,GO:0005634,GO:0005634,GO:0005737,GO:0005737,GO:0005739,GO:0005794,GO:0005829,GO:0005886,GO:0006351,GO:0006355,GO:0006357,GO:0006366,GO:0007200,GO:0007204,GO:0008013,GO:0008134,GO:0008134,GO:0008209,GO:0008270,GO:0008289,GO:0008584,GO:0010629,GO:…	nuclear chromatin|RNA polymerase II core promoter proximal region sequence-specific DNA binding|core promoter sequence-specific DNA binding|transcriptional activator activity, RNA polymerase II core promoter proximal region sequence-specific binding|antral ovarian follicle growth|epithelial cell development|DNA binding|chromatin binding|chromatin binding|transcription factor activity, sequence-sp…	path:mmu04915,path:mmu04917,path:mmu04919,path:mmu04961,path:mmu05205	Estrogen signaling pathway|Prolactin signaling pathway|Thyroid hormone signaling pathway|Endocrine and other factor-regulated calcium reabsorption|Proteoglycans in cancer
Hmgcl	15	0	0	#NAME?	0.019186	Down	3-hydroxy-3-methylglutaryl-Coenzyme A lyase (Hmgcl) mRNA		GO:0000062,GO:0000287,GO:0003824,GO:0004419,GO:0005102,GO:0005739,GO:0005739,GO:0005743,GO:0005777,GO:0006637,GO:0007005,GO:0009790,GO:0016829,GO:0030145,GO:0031406,GO:0042803,GO:0046872,GO:0046951,GO:0051262	fatty-acyl-CoA binding|magnesium ion binding|catalytic activity|hydroxymethylglutaryl-CoA lyase activity|receptor binding|mitochondrion|mitochondrion|mitochondrial inner membrane|peroxisome|acyl-CoA metabolic process|mitochondrion organization|embryo development|lyase activity|manganese ion binding|carboxylic acid binding|protein homodimerization activity|metal ion binding|ketone body biosyntheti…	path:mmu00072,path:mmu00280,path:mmu00650,path:mmu01100,path:mmu04146	Synthesis and degradation of ketone bodies|Valine, leucine and isoleucine degradation|Butanoate metabolism|Metabolic pathways|Peroxisome
Igf1r	12	0	0	#NAME?	0.0447575	Down	insulin-like growth factor I receptor (Igf1r) mRNA		GO:0000166,GO:0001965,GO:0004672,GO:0004713,GO:0004714,GO:0005010,GO:0005158,GO:0005515,GO:0005520,GO:0005520,GO:0005524,GO:0005634,GO:0005737,GO:0005886,GO:0005886,GO:0005901,GO:0006468,GO:0006955,GO:0007169,GO:0007409,GO:0007420,GO:0008544,GO:0009887,GO:0010656,GO:0014068,GO:0016020,GO:0016021,GO:0016301,GO:0016310,GO:0016740,GO:0030010,GO:0030238,GO:0030315,GO:0030335,GO:0030424,GO:0030879,GO:…	nucleotide binding|G-protein alpha-subunit binding|protein kinase activity|protein tyrosine kinase activity|transmembrane receptor protein tyrosine kinase activity|insulin-like growth factor-activated receptor activity|insulin receptor binding|protein binding|insulin-like growth factor binding|insulin-like growth factor binding|ATP binding|nucleus|cytoplasm|plasma membrane|plasma membrane|caveola…	path:mmu04014,path:mmu04015,path:mmu04066,path:mmu04068,path:mmu04114,path:mmu04144,path:mmu04151,path:mmu04152,path:mmu04510,path:mmu04520,path:mmu04550,path:mmu04730,path:mmu04913,path:mmu04914,path:mmu05200,path:mmu05202,path:mmu05205,path:mmu05214,path:mmu05215,path:mmu05218	Ras signaling pathway|Rap1 signaling pathway|HIF-1 signaling pathway|FoxO signaling pathway|Oocyte meiosis|Endocytosis|PI3K-Akt signaling pathway|AMPK signaling pathway|Focal adhesion|Adherens junction|Signaling pathways regulating pluripotency of stem cells|Long-term depression|Ovarian steroidogenesis|Progesterone-mediated oocyte maturation|Pathways in cancer|Transcriptional misregulation in can…
Usp48	13	0	0	#NAME?	0.0336606	Down	ubiquitin specific peptidase 48 (Usp48) mRNA		GO:0004197,GO:0004843,GO:0005634,GO:0005654,GO:0005737,GO:0005739,GO:0006508,GO:0006511,GO:0008233,GO:0008234,GO:0016579,GO:0016787,GO:0036459,GO:0043161,GO:0045121,GO:0045211,GO:0061136	cysteine-type endopeptidase activity|ubiquitin-specific protease activity|nucleus|nucleoplasm|cytoplasm|mitochondrion|proteolysis|ubiquitin-dependent protein catabolic process|peptidase activity|cysteine-type peptidase activity|protein deubiquitination|hydrolase activity|ubiquitinyl hydrolase activity|proteasome-mediated ubiquitin-dependent protein catabolic process|membrane raft|postsynaptic mem…	-	-
Nppc	12	0	0	#NAME?	0.0447575	Down	natriuretic peptide type C (Nppc) mRNA		GO:0001503,GO:0003418,GO:0003419,GO:0005102,GO:0005102,GO:0005179,GO:0005184,GO:0005576,GO:0005615,GO:0006182,GO:0006182,GO:0006182,GO:0007168,GO:0008285,GO:0009791,GO:0030141,GO:0030814,GO:0030823,GO:0030828,GO:0040014,GO:0042803,GO:0044702,GO:0045669,GO:0045909,GO:0048513,GO:0050880,GO:0051053,GO:0051428,GO:0051447,GO:0051447,GO:1900194,GO:1900194	ossification|growth plate cartilage chondrocyte differentiation|growth plate cartilage chondrocyte proliferation|receptor binding|receptor binding|hormone activity|neuropeptide hormone activity|extracellular region|extracellular space|cGMP biosynthetic process|cGMP biosynthetic process|cGMP biosynthetic process|receptor guanylyl cyclase signaling pathway|negative regulation of cell proliferation|…	-	-
Cyth2	19	0	0	#NAME?	0.00648188	Down	cytohesin 2 (Cyth2) transcript variant 2 mRNA		GO:0001726,GO:0005085,GO:0005086,GO:0005515,GO:0005737,GO:0005886,GO:0005886,GO:0008289,GO:0016020,GO:0030155,GO:0030155,GO:0032012,GO:0042995,GO:0043547,GO:0070679,GO:2000171	ruffle|guanyl-nucleotide exchange factor activity|ARF guanyl-nucleotide exchange factor activity|protein binding|cytoplasm|plasma membrane|plasma membrane|lipid binding|membrane|regulation of cell adhesion|regulation of cell adhesion|regulation of ARF protein signal transduction|cell projection|positive regulation of GTPase activity|inositol 1,4,5 trisphosphate binding|negative regulation of dend…	path:mmu04144	Endocytosis
Psmc1	12	0	0	#NAME?	0.0447575	Down	protease (prosome macropain) 26S subunit ATPase 1 (Psmc1) mRNA		GO:0000166,GO:0000502,GO:0005524,GO:0005634,GO:0005654,GO:0005737,GO:0005838,GO:0008540,GO:0016020,GO:0016787,GO:0017025,GO:0017025,GO:0022624,GO:0030054,GO:0030163,GO:0030433,GO:0031595,GO:0031597,GO:0036402,GO:0044822,GO:0045899,GO:1901800	nucleotide binding|proteasome complex|ATP binding|nucleus|nucleoplasm|cytoplasm|proteasome regulatory particle|proteasome regulatory particle, base subcomplex|membrane|hydrolase activity|TBP-class protein binding|TBP-class protein binding|proteasome accessory complex|cell junction|protein catabolic process|ER-associated ubiquitin-dependent protein catabolic process|nuclear proteasome complex|cyto…	path:mmu03050,path:mmu05169,path:mmu05203	Proteasome|Epstein-Barr virus infection|Viral carcinogenesis
Nadk	16	0	0	#NAME?	0.0145535	Down	NAD kinase (Nadk) transcript variant 1 mRNA		GO:0000166,GO:0003951,GO:0003951,GO:0005524,GO:0005829,GO:0006741,GO:0008152,GO:0016301,GO:0016310,GO:0016740,GO:0019674,GO:0046872	nucleotide binding|NAD+ kinase activity|NAD+ kinase activity|ATP binding|cytosol|NADP biosynthetic process|metabolic process|kinase activity|phosphorylation|transferase activity|NAD metabolic process|metal ion binding	path:mmu00760,path:mmu01100	Nicotinate and nicotinamide metabolism|Metabolic pathways
N4bp3	12	0	0	#NAME?	0.0447575	Down	NEDD4 binding protein 3 (N4bp3) mRNA		GO:0005515,GO:0008150,GO:0016020,GO:0031410	protein binding|biological_process|membrane|cytoplasmic vesicle	-	-
Tcf20	20	0	0	#NAME?	0.00498491	Down	transcription factor 20 (Tcf20) transcript variant 1 mRNA		GO:0003677,GO:0003700,GO:0005515,GO:0005634,GO:0005654,GO:0006351,GO:0006355,GO:0008270,GO:0044212,GO:0044822,GO:0045944,GO:0046872	DNA binding|transcription factor activity, sequence-specific DNA binding|protein binding|nucleus|nucleoplasm|transcription, DNA-templated|regulation of transcription, DNA-templated|zinc ion binding|transcription regulatory region DNA binding|poly(A) RNA binding|positive regulation of transcription from RNA polymerase II promoter|metal ion binding	-	-
Ppp1r37	14	0	0	#NAME?	0.0253742	Down	protein phosphatase 1 regulatory subunit 37 (Ppp1r37) mRNA		GO:0004864,GO:0005575,GO:0010923,GO:0019902	protein phosphatase inhibitor activity|cellular_component|negative regulation of phosphatase activity|phosphatase binding	-	-
Setd1a	15	0	0	#NAME?	0.019186	Down	SET domain containing 1A (Setd1a) mRNA		GO:0005634,GO:0005634,GO:0005654,GO:0005719,GO:0018024,GO:0019827,GO:0035097,GO:0035097,GO:0042800,GO:0042800,GO:0048096,GO:0048188,GO:0051568,GO:0051568,GO:0051568,GO:1990188,GO:2000179,GO:2000648	nucleus|nucleus|nucleoplasm|nuclear euchromatin|histone-lysine N-methyltransferase activity|stem cell maintenance|histone methyltransferase complex|histone methyltransferase complex|histone methyltransferase activity (H3-K4 specific)|histone methyltransferase activity (H3-K4 specific)|chromatin-mediated maintenance of transcription|Set1C/COMPASS complex|histone H3-K4 methylation|histone H3-K4 met…	path:mmu00310	Lysine degradation
Plxnb1	12	0	0	#NAME?	0.0447575	Down	plexin B1 (Plxnb1) mRNA		GO:0002116,GO:0005515,GO:0005886,GO:0005887,GO:0007162,GO:0007165,GO:0008360,GO:0008360,GO:0014068,GO:0016020,GO:0016021,GO:0017154,GO:0017154,GO:0032794,GO:0033689,GO:0043547,GO:0043931,GO:0048812,GO:0050772,GO:0051493,GO:0071526,GO:0071526,GO:1900220	semaphorin receptor complex|protein binding|plasma membrane|integral component of plasma membrane|negative regulation of cell adhesion|signal transduction|regulation of cell shape|regulation of cell shape|positive regulation of phosphatidylinositol 3-kinase signaling|membrane|integral component of membrane|semaphorin receptor activity|semaphorin receptor activity|GTPase activating protein binding…	path:mmu04360	Axon guidance
Gm5464	12	0	0	#NAME?	0.0447575	Down	predicted gene 5464 (Gm5464) mRNA		GO:0003674,GO:0005575,GO:0008150	molecular_function|cellular_component|biological_process	-	-
Commd2	13	0	0	#NAME?	0.0336606	Down	COMM domain containing 2 (Commd2) mRNA		GO:0003674,GO:0005575,GO:0005737,GO:0006351,GO:0006355,GO:0008150	molecular_function|cellular_component|cytoplasm|transcription, DNA-templated|regulation of transcription, DNA-templated|biological_process	-	-
Gpr123	18	0	0	#NAME?	0.00845838	Down	G protein-coupled receptor 123 (Gpr123) mRNA		GO:0003674,GO:0004888,GO:0004930,GO:0007166,GO:0007186,GO:0008150,GO:0016020,GO:0016021	molecular_function|transmembrane signaling receptor activity|G-protein coupled receptor activity|cell surface receptor signaling pathway|G-protein coupled receptor signaling pathway|biological_process|membrane|integral component of membrane	-	-
Sarnp	15	0	0	#NAME?	0.019186	Down	SAP domain containing ribonucleoprotein (Sarnp) mRNA		GO:0000122,GO:0000122,GO:0000346,GO:0000978,GO:0001078,GO:0001078,GO:0005515,GO:0005634,GO:0005654,GO:0006406,GO:0008022,GO:0016607,GO:0043231,GO:0044822,GO:0050733	negative regulation of transcription from RNA polymerase II promoter|negative regulation of transcription from RNA polymerase II promoter|transcription export complex|RNA polymerase II core promoter proximal region sequence-specific DNA binding|transcriptional repressor activity, RNA polymerase II core promoter proximal region sequence-specific binding|transcriptional repressor activity, RNA poly…	-	-
5330426P16Rik	13	0	0	#NAME?	0.0336606	Down	RIKEN cDNA 5330426P16 gene (5330426P16Rik) long non-coding RNA		GO:0003674,GO:0005575,GO:0008150	molecular_function|cellular_component|biological_process	-	-
Gdpd3	15	0	0	#NAME?	0.019186	Down	glycerophosphodiester phosphodiesterase domain containing 3 (Gdpd3) mRNA		GO:0004518,GO:0006071,GO:0006629,GO:0008081,GO:0008889,GO:0016020,GO:0016021,GO:0016787,GO:0042578,GO:0043765,GO:0044824,GO:0046872,GO:0070062	nuclease activity|glycerol metabolic process|lipid metabolic process|phosphoric diester hydrolase activity|glycerophosphodiester phosphodiesterase activity|membrane|integral component of membrane|hydrolase activity|phosphoric ester hydrolase activity|T/G mismatch-specific endonuclease activity|retroviral 3' processing activity|metal ion binding|extracellular exosome	-	-
Gins1	17	0	0	#NAME?	0.0110761	Down	GINS complex subunit 1 (Psf1 homolog) (Gins1) transcript variant 2 mRNA		GO:0001833,GO:0005515,GO:0005634,GO:0005634,GO:0005737,GO:0005737,GO:0006260	inner cell mass cell proliferation|protein binding|nucleus|nucleus|cytoplasm|cytoplasm|DNA replication	-	-
1700008O03Rik	12	0	0	#NAME?	0.0447575	Down	RIKEN cDNA 1700008O03 gene (1700008O03Rik) mRNA		GO:0003674,GO:0005575,GO:0008150	molecular_function|cellular_component|biological_process	-	-
1700030J22Rik	13	0	0	#NAME?	0.0336606	Down	RIKEN cDNA 1700030J22 gene (1700030J22Rik) mRNA		GO:0003674,GO:0005634,GO:0005654,GO:0005737,GO:0008150	molecular_function|nucleus|nucleoplasm|cytoplasm|biological_process	-	-
Bbs7	13	0	0	#NAME?	0.0336606	Down	Bardet-Biedl syndrome 7 (human) (Bbs7) mRNA		GO:0001103,GO:0001654,GO:0001750,GO:0005622,GO:0005623,GO:0005634,GO:0005737,GO:0005813,GO:0005813,GO:0005856,GO:0005886,GO:0005929,GO:0005930,GO:0006357,GO:0006810,GO:0007224,GO:0007420,GO:0007507,GO:0008104,GO:0015031,GO:0016020,GO:0030030,GO:0032436,GO:0034464,GO:0034464,GO:0035058,GO:0036064,GO:0036064,GO:0042384,GO:0042995,GO:0046907,GO:0060021,GO:0060173	RNA polymerase II repressing transcription factor binding|eye development|photoreceptor outer segment|intracellular|cell|nucleus|cytoplasm|centrosome|centrosome|cytoskeleton|plasma membrane|cilium|axoneme|regulation of transcription from RNA polymerase II promoter|transport|smoothened signaling pathway|brain development|heart development|protein localization|protein transport|membrane|cell projec…	-	-
Cyp4f18	15	0	0	#NAME?	0.019186	Down	cytochrome P450 family 4 subfamily f polypeptide 18 (Cyp4f18) mRNA		GO:0000038,GO:0001676,GO:0004497,GO:0005506,GO:0005737,GO:0005783,GO:0008217,GO:0008392,GO:0016020,GO:0016021,GO:0016324,GO:0016491,GO:0016705,GO:0016709,GO:0017144,GO:0018685,GO:0019369,GO:0019373,GO:0020037,GO:0032304,GO:0032305,GO:0036101,GO:0042360,GO:0042361,GO:0042376,GO:0042377,GO:0043231,GO:0046872,GO:0050051,GO:0052869,GO:0052870,GO:0052871,GO:0052872,GO:0055114	very long-chain fatty acid metabolic process|long-chain fatty acid metabolic process|monooxygenase activity|iron ion binding|cytoplasm|endoplasmic reticulum|regulation of blood pressure|arachidonic acid epoxygenase activity|membrane|integral component of membrane|apical plasma membrane|oxidoreductase activity|oxidoreductase activity, acting on paired donors, with incorporation or reduction of mol…	path:mmu00590,path:mmu01100	Arachidonic acid metabolism|Metabolic pathways
Atp13a2	18	0	0	#NAME?	0.00845838	Down	ATPase type 13A2 (Atp13a2) transcript variant 2 mRNA		GO:0000166,GO:0005524,GO:0005764,GO:0005765,GO:0006812,GO:0016020,GO:0016021,GO:0016787,GO:0016887,GO:0046872	nucleotide binding|ATP binding|lysosome|lysosomal membrane|cation transport|membrane|integral component of membrane|hydrolase activity|ATPase activity|metal ion binding	-	-
Med25	12	0	0	#NAME?	0.0447575	Down	mediator complex subunit 25 (Med25) mRNA		GO:0000122,GO:0005515,GO:0005634,GO:0006351,GO:0006355,GO:0008134,GO:0035563,GO:0042974,GO:0042974,GO:0044798,GO:0045944,GO:0045944,GO:0046965,GO:0046965,GO:0048147,GO:0071158,GO:2001178	negative regulation of transcription from RNA polymerase II promoter|protein binding|nucleus|transcription, DNA-templated|regulation of transcription, DNA-templated|transcription factor binding|positive regulation of chromatin binding|retinoic acid receptor binding|retinoic acid receptor binding|nuclear transcription factor complex|positive regulation of transcription from RNA polymerase II promo…	-	-
Smarca5	13	0	0	#NAME?	0.0336606	Down	SWI/SNF related matrix associated actin dependent regulator of chromatin subfamily a member 5 (Smarca5) mRNA		GO:0000166,GO:0000183,GO:0000793,GO:0003676,GO:0003677,GO:0004386,GO:0005515,GO:0005524,GO:0005634,GO:0005634,GO:0005677,GO:0005730,GO:0006302,GO:0006333,GO:0006334,GO:0006338,GO:0006338,GO:0006338,GO:0006352,GO:0009790,GO:0016568,GO:0016584,GO:0016589,GO:0016787,GO:0016817,GO:0016818,GO:0016887,GO:0031010,GO:0031213,GO:0031491,GO:0042393,GO:0043044,GO:0043596,GO:0045893,GO:0045893	nucleotide binding|chromatin silencing at rDNA|condensed chromosome|nucleic acid binding|DNA binding|helicase activity|protein binding|ATP binding|nucleus|nucleus|chromatin silencing complex|nucleolus|double-strand break repair|chromatin assembly or disassembly|nucleosome assembly|chromatin remodeling|chromatin remodeling|chromatin remodeling|DNA-templated transcription, initiation|embryo develop…	-	-
C77080	27	0	0	#NAME?	0.000875711	Down	expressed sequence C77080 (C77080) transcript variant 1 mRNA		GO:0003674,GO:0005575,GO:0008150	molecular_function|cellular_component|biological_process	-	-
