# Supplementary material for: RB1CC1-enhanced autophagy facilitates PSCs activation and pancreatic fibrogenesis in chronic pancreatitis
Source: Cell Death Dis. 2018 Sep 20;9(10):952. doi: 10.1038/s41419-018-0980-4 (PMC6147947; doi:10.1038/s41419-018-0980-4)
Supplement: Supplementary file 4 — Supplementary Table 2-KEGG analysis [file 41419_2018_980_MOESM4_ESM.xlsx]

## Sheet: enrichment-kegg-CON vs TGF-β
iD	Term	ListHits	PopHits	PopTotal	p	FDR	Enrichment_score	GeneID
path:mmu04961	Endocrine and other factor-regulated calcium reabsorption	42	243	25711	1.19e-29	2.22e-27	9.45506	###############################################################################################################################################################################################################################################################
path:mmu00520	Amino sugar and nucleotide sugar metabolism	30	199	25711	5.6e-20	5.23e-18	8.24687	9.41812e+178
path:mmu04970	Salivary secretion	37	346	25711	8.5e-19	5.23e-17	5.84988	###############################################################################################################################################################################################################################################################
path:mmu04915	Estrogen signaling pathway	41	432	25711	1.12e-18	5.23e-17	5.19184	###############################################################################################################################################################################################################################################################
path:mmu04972	Pancreatic secretion	40	424	25711	3.58e-18	1.34e-16	5.16078	###############################################################################################################################################################################################################################################################
path:mmu04962	Vasopressin-regulated water reabsorption	25	183	25711	5.94e-16	1.85e-14	7.47326	1.46831e+124
path:mmu04913	Ovarian steroidogenesis	26	227	25711	1.47e-14	3.92e-13	6.26569	1.46831e+129
path:mmu05142	Chagas disease (American trypanosomiasis)	32	371	25711	8.21e-14	1.92e-12	4.71843	1.46831e+159
path:mmu04976	Bile secretion	27	273	25711	2.02e-13	4.19e-12	5.41031	1.46831e+134
path:mmu04742	Taste transduction	22	188	25711	7.42e-13	1.39e-11	6.40156	1.46831e+109
path:mmu04540	Gap junction	28	337	25711	6.2e-12	1.05e-10	4.54516	2.07791e+139
path:mmu03460	Fanconi anemia pathway	23	242	25711	2.22e-11	3.46e-10	5.19916	1.21901e+118
path:mmu04724	Glutamatergic synapse	39	690	25711	1.59e-10	2.29e-09	3.09198	###############################################################################################################################################################################################################################################################
path:mmu04971	Gastric acid secretion	27	362	25711	1.75e-10	2.34e-09	4.08015	1.46831e+134
path:mmu04730	Long-term depression	25	322	25711	3.15e-10	3.92e-09	4.24722	1.46831e+124
path:mmu00600	Sphingolipid metabolism	18	175	25711	5.95e-10	6.56e-09	5.62672	2.39562e+101
path:mmu04015	Rap1 signaling pathway	49	1043	25711	5.96e-10	6.56e-09	2.57	20779,14683,14683,19353,20779,14183,14683,16001,14683,14683,14183,14683,14683,14683,14683,14683,14683,14683,14683,14683,14683,14683,20779,20779,20779,20779,19353,14183,14183,14183,14183,14183,14183,16001,16001,16001,16001,16001,20779,20779,20779,14183,14183,14183,14183,14183,14683,14683,14683
path:mmu04912	GnRH signaling pathway	28	464	25711	1.1e-08	1.15e-07	3.30112	2.07791e+139
path:mmu05030	Cocaine addiction	19	232	25711	1.19e-08	1.17e-07	4.48009	1.46831e+94
path:mmu04923	Regulation of lipolysis in adipocytes	20	261	25711	1.73e-08	1.61e-07	4.1919	1.46831e+99
path:mmu04122	Sulfur relay system	7	33	25711	1.09e-07	9.73e-07	11.6039	7.20267e+34
path:mmu04750	Inflammatory mediator regulation of TRP channels	30	583	25711	1.37e-07	1.16e-06	2.81497	2.07791e+149
path:mmu04917	Prolactin signaling pathway	21	323	25711	1.53e-07	1.25e-06	3.55662	2.07791e+104
path:mmu04918	Thyroid hormone synthesis	19	284	25711	3.32e-07	2.58e-06	3.65979	1.46831e+94
path:mmu04611	Platelet activation	28	573	25711	9.52e-07	7.12e-06	2.67316	2.07791e+139
path:mmu03440	Homologous recombination	11	132	25711	5.83e-06	4.19e-05	4.55869	1.21901e+58
path:mmu05152	Tuberculosis	26	574	25711	8.66e-06	5.97e-05	2.47789	2.07791e+129
path:mmu04550	Signaling pathways regulating pluripotency of stem cells	26	575	25711	8.93e-06	5.97e-05	2.47358	1.68782e+129
path:mmu04924	Renin secretion	19	364	25711	1.45e-05	9.34e-05	2.85544	1.46831e+94
path:mmu00511	Other glycan degradation	8	82	25711	1.9e-05	0.000118387	5.337	2.39562e+39
path:mmu05146	Amoebiasis	22	469	25711	2.09e-05	0.000124874	2.56608	1.46831e+109
path:mmu05031	Amphetamine addiction	19	374	25711	2.14e-05	0.000124874	2.77909	1.46831e+94
path:mmu04144	Endocytosis	43	1296	25711	6.39e-05	0.000355032	1.81503	20779,216439,11771,19158,216439,11771,20779,21809,14183,16001,19158,14183,20779,20779,20779,20779,14183,14183,14183,14183,14183,14183,216439,216439,216439,216439,216439,216439,11771,11771,16001,16001,16001,16001,16001,20779,20779,20779,14183,14183,14183,14183,14183
path:mmu05200	Pathways in cancer	52	1668	25711	6.46e-05	0.000355032	1.70541	14683,14683,12190,19353,21809,22414,12190,12567,14183,14683,16001,19225,14683,14683,14183,14683,14683,14683,14683,14683,14683,14683,14683,14683,14683,14683,19353,12190,12190,14183,14183,14183,14183,14183,14183,12567,16001,16001,16001,16001,16001,12190,12190,14183,14183,14183,14183,14183,14683,14683,14683,12190
path:mmu04810	Regulation of actin cytoskeleton	32	874	25711	7.79e-05	0.000416128	2.0029	2.07792e+159
path:mmu03013	RNA transport	22	528	25711	0.000126455	0.000656861	2.27934	6.70318e+110
path:mmu04060	Cytokine-cytokine receptor interaction	30	824	25711	0.000136524	0.000680869	1.99166	2.19402e+149
path:mmu05340	Primary immunodeficiency	10	155	25711	0.000138358	0.000680869	3.52931	1.22651e+49
path:mmu05215	Prostate cancer	19	431	25711	0.000150764	0.000722896	2.41156	1.41832e+94
path:mmu04916	Melanogenesis	20	470	25711	0.00017466	0.00079662	2.32784	1.46831e+99
path:mmu05414	Dilated cardiomyopathy	20	470	25711	0.00017466	0.00079662	2.32784	1.46831e+99
path:mmu05032	Morphine addiction	20	485	25711	0.000266709	0.00118749	2.25585	1.46831e+100
path:mmu04921	Oxytocin signaling pathway	29	822	25711	0.000291978	0.00126348	1.92996	2.07791e+144
path:mmu04520	Adherens junction	19	454	25711	0.000297288	0.00126348	2.28939	2.07792e+94
path:mmu04919	Thyroid hormone signaling pathway	21	541	25711	0.000452907	0.00188208	2.12346	2.07791e+104
path:mmu04261	Adrenergic signaling in cardiomyocytes	29	847	25711	0.000478663	0.00194587	1.87299	1.46831e+154
path:mmu04922	Glucagon signaling pathway	19	473	25711	0.000500297	0.00199054	2.19742	1.46831e+94
path:mmu04024	cAMP signaling pathway	32	970	25711	0.00051225	0.00199564	1.80468	1.46831e+170
path:mmu00480	Glutathione metabolism	8	128	25711	0.000590882	0.002255	3.41902	1.48541e+39
path:mmu00072	Synthesis and degradation of ketone bodies	3	22	25711	0.000620949	0.00232235	7.45967	153561535615356
path:mmu04612	Antigen processing and presentation	15	344	25711	0.000657098	0.00237706	2.38536	1.22651e+74
path:mmu04140	Regulation of autophagy	8	130	25711	0.000661001	0.00237706	3.36642	7.17427e+39
path:mmu04668	TNF signaling pathway	18	451	25711	0.000716099	0.00252661	2.18332	1.68781e+89
path:mmu05205	Proteoglycans in cancer	30	916	25711	0.000818674	0.00283504	1.79162	2.07791e+149
path:mmu04064	NF-kappa B signaling pathway	14	328	25711	0.00113447	0.00385719	2.33494	1.26331e+69
path:mmu04726	Serotonergic synapse	20	556	25711	0.00152193	0.00508215	1.96778	1.46831e+99
path:mmu00760	Nicotinate and nicotinamide metabolism	7	119	25711	0.00157214	0.00515772	3.2179	1.92185e+41
path:mmu05230	Central carbon metabolism in cancer	13	306	25711	0.00163149	0.00526015	2.32404	1.41831e+64
path:mmu04911	Insulin secretion	19	524	25711	0.00172765	0.00547576	1.98355	1.46831e+94
path:mmu05034	Alcoholism	20	563	25711	0.00177002	0.00551656	1.94331	1.46831e+99
path:mmu04020	Calcium signaling pathway	29	947	25711	0.00268177	0.00822115	1.67521	1.46831e+154
path:mmu05212	Pancreatic cancer	12	292	25711	0.00298248	0.00899553	2.24812	1.21902e+59
path:mmu04370	VEGF signaling pathway	12	293	25711	0.0030706	0.00911431	2.24045	2.07792e+59
path:mmu00780	Biotin metabolism	2	17	25711	0.0034104	0.00996476	6.43579	2636326363
path:mmu04360	Axon guidance	21	647	25711	0.00425705	0.0122472	1.77556	1.68862e+112
path:mmu04713	Circadian entrainment	19	572	25711	0.00463812	0.0131413	1.8171	1.46831e+94
path:mmu05132	Salmonella infection	10	241	25711	0.00504733	0.0140873	2.26989	1.34261e+49
path:mmu04014	Ras signaling pathway	29	994	25711	0.00533032	0.0146584	1.596	1.93531e+152
path:mmu04270	Vascular smooth muscle contraction	19	582	25711	0.00559088	0.0151521	1.78588	1.46831e+94
path:mmu04210	Apoptosis	12	338	25711	0.00983558	0.0262751	1.94216	1.26331e+59
path:mmu03040	Spliceosome	13	380	25711	0.0107506	0.0283149	1.87146	6.69217e+64
path:mmu00310	Lysine degradation	9	235	25711	0.0116461	0.0302474	2.09506	2.64337e+45
path:mmu04068	FoxO signaling pathway	16	505	25711	0.01225	0.0313801	1.7332	2.16439e+87
path:mmu04071	Sphingolipid signaling pathway	15	473	25711	0.0142155	0.0359229	1.73481	2.08449e+86
path:mmu04672	Intestinal immune network for IgA production	6	142	25711	0.0157666	0.0393114	2.31145	5.68386e+29
path:mmu04728	Dopaminergic synapse	19	665	25711	0.0213072	0.0523004	1.56298	1.46831e+94
path:mmu00650	Butanoate metabolism	3	58	25711	0.0215354	0.0523004	2.82953	153561535615356
path:mmu04010	MAPK signaling pathway	32	1265	25711	0.0262976	0.062952	1.38382	1.92792e+159
path:mmu05144	Malaria	5	124	25711	0.0265947	0.062952	2.20582	1.61762e+24
path:mmu00770	Pantothenate and CoA biosynthesis	3	65	25711	0.031142	0.0727945	2.52481	757357573575735
path:mmu03022	Basal transcription factors	6	181	25711	0.0492677	0.113742	1.8134	7.04397e+29
path:mmu05145	Toxoplasmosis	11	393	25711	0.0589008	0.134322	1.53116	1.22651e+54
path:mmu04142	Lysosome	11	395	25711	0.0607063	0.136772	1.52341	1.27521e+54
path:mmu04146	Peroxisome	8	278	25711	0.0706472	0.157274	1.57422	1.29082e+39
path:mmu05100	Bacterial invasion of epithelial cells	11	415	25711	0.0807911	0.17774	1.44999	2.07792e+54
path:mmu00260	Glycine, serine and threonine metabolism	3	96	25711	0.099405	0.216148	1.70951	1.00678e+17
path:mmu05214	Glioma	8	307	25711	0.112136	0.241027	1.42552	1.25672e+39
path:mmu05164	Influenza A	13	543	25711	0.125831	0.265675	1.30968	1.22651e+68
path:mmu04727	GABAergic synapse	10	406	25711	0.127413	0.265675	1.3474	2.07792e+50
path:mmu04151	PI3K-Akt signaling pathway	30	1367	25711	0.127865	0.265675	1.20053	1.93531e+149
path:mmu05140	Leishmaniasis	4	152	25711	0.146685	0.29654	1.43959	1.61762e+19
path:mmu04940	Type I diabetes mellitus	7	282	25711	0.14702	0.29654	1.35791	1.61762e+34
path:mmu04062	Chemokine signaling pathway	17	750	25711	0.147477	0.29654	1.23996	2.07792e+84
path:mmu04977	Vitamin digestion and absorption	2	75	25711	0.157914	0.314149	1.45878	2636326363
path:mmu05218	Melanoma	8	338	25711	0.168571	0.331819	1.29478	1.25672e+39
path:mmu05161	Hepatitis B	12	530	25711	0.175815	0.342474	1.23859	2.07792e+59
path:mmu00280	Valine, leucine and isoleucine degradation	3	125	25711	0.195902	0.374234	1.3129	153561535615356
path:mmu04666	Fc gamma R-mediated phagocytosis	10	446	25711	0.196123	0.374234	1.22655	1.68862e+49
path:mmu04130	SNARE interactions in vesicular transport	3	128	25711	0.207188	0.391354	1.28213	536125361253612
path:mmu04150	mTOR signaling pathway	8	363	25711	0.222029	0.412025	1.2056	7.17427e+39
path:mmu05143	African trypanosomiasis	2	89	25711	0.222537	0.412025	1.22931	1617616176
path:mmu04623	Cytosolic DNA-sensing pathway	4	178	25711	0.227306	0.413621	1.22931	1.61761e+27
path:mmu04630	Jak-STAT signaling pathway	12	560	25711	0.227824	0.413621	1.17223	1.68782e+59
path:mmu04914	Progesterone-mediated oocyte maturation	9	417	25711	0.234966	0.422487	1.18067	1.60017e+44
path:mmu05020	Prion diseases	2	99	25711	0.271396	0.483343	1.10514	1617616176
path:mmu03020	RNA polymerase	1	59	25711	0.293384	0.517573	0.927191	231329
path:mmu04510	Focal adhesion	17	852	25711	0.298104	0.520985	1.09152	2.07792e+84
path:mmu05321	Inflammatory bowel disease (IBD)	3	155	25711	0.315028	0.545466	1.05879	161762180916176
path:mmu00590	Arachidonic acid metabolism	5	266	25711	0.359556	0.616854	1.02828	1.92257e+24
path:mmu05203	Viral carcinogenesis	18	948	25711	0.373463	0.634887	1.03869	2.07792e+93
path:mmu03050	Proteasome	1	75	25711	0.399487	0.66928	0.72939	19179
path:mmu00514	Other types of O-glycan biosynthesis	2	125	25711	0.400852	0.66928	0.875268	2643326433
path:mmu00190	Oxidative phosphorylation	4	230	25711	0.41156	0.681077	0.951378	1.28581e+19
path:mmu04012	ErbB signaling pathway	9	495	25711	0.419093	0.68746	0.994623	2.07792e+44
path:mmu04114	Oocyte meiosis	9	497	25711	0.424002	0.689463	0.99062	1.60017e+44
path:mmu05134	Legionellosis	2	135	25711	0.449326	0.724344	0.810433	1617616176
path:mmu01230	Biosynthesis of amino acids	3	191	25711	0.462895	0.739841	0.859229	1.00678e+17
path:mmu05012	Parkinson's disease	4	248	25711	0.475643	0.753773	0.882327	1.28581e+19
path:mmu05010	Alzheimer's disease	8	491	25711	0.543542	0.84262	0.891312	1.28582e+39
path:mmu00970	Aminoacyl-tRNA biosynthesis	2	156	25711	0.545225	0.84262	0.701337	102436102436
path:mmu05219	Bladder cancer	2	156	25711	0.545225	0.84262	0.701337	1256712567
path:mmu04530	Tight junction	11	663	25711	0.554841	0.850453	0.907612	2.07792e+54
path:mmu04110	Cell cycle	7	444	25711	0.565907	0.860363	0.862454	1.78732e+34
path:mmu04721	Synaptic vesicle cycle	4	282	25711	0.589154	0.888482	0.775947	1.17711e+19
path:mmu05323	Rheumatoid arthritis	3	226	25711	0.59466	0.889612	0.726163	161762180916176
path:mmu04380	Osteoclast differentiation	8	515	25711	0.600958	0.891897	0.849775	1.23111e+39
path:mmu05133	Pertussis	2	172	25711	0.611387	0.900231	0.636096	1617616176
path:mmu04145	Phagosome	9	584	25711	0.627253	0.916377	0.843045	1.34261e+44
path:mmu05016	Huntington's disease	9	591	25711	0.64202	0.930681	0.83306	1.17711e+45
path:mmu05202	Transcriptional misregulation in cancer	12	778	25711	0.668241	0.957544	0.843767	1.60017e+59
path:mmu00565	Ether lipid metabolism	2	188	25711	0.670793	0.957544	0.58196	104759104759
path:mmu04115	p53 signaling pathway	3	254	25711	0.685017	0.970441	0.646113	178731256712567
path:mmu04330	Notch signaling pathway	2	196	25711	0.697894	0.973926	0.558207	6831868318
path:mmu05014	Amyotrophic lateral sclerosis (ALS)	2	196	25711	0.697894	0.973926	0.558207	1935319353
path:mmu04932	Non-alcoholic fatty liver disease (NAFLD)	6	448	25711	0.713802	0.974553	0.732646	1.28582e+29
path:mmu04640	Hematopoietic cell lineage	4	328	25711	0.718571	0.974553	0.667125	1.61761e+19
path:mmu00240	Pyrimidine metabolism	4	330	25711	0.723477	0.974553	0.663082	5.17978e+20
path:mmu04974	Protein digestion and absorption	4	330	25711	0.723477	0.974553	0.663082	1.0966e+20
path:mmu04066	HIF-1 signaling pathway	6	453	25711	0.7244	0.974553	0.72456	1.60012e+29
path:mmu04621	NOD-like receptor signaling pathway	2	207	25711	0.73235	0.97821	0.528544	1617616176
path:mmu00330	Arginine and proline metabolism	1	152	25711	0.768979	1	0.359896	12709
path:mmu01200	Carbon metabolism	3	295	25711	0.790088	1	0.556314	1.00678e+17
path:mmu04620	Toll-like receptor signaling pathway	4	362	25711	0.793709	1	0.604467	1.61762e+19
path:mmu05211	Renal cell carcinoma	3	301	25711	0.802829	1	0.545225	193532180919353
path:mmu04080	Neuroactive ligand-receptor interaction	14	997	25711	0.813906	1	0.768164	1.23112e+70
path:mmu05223	Non-small cell lung cancer	2	245	25711	0.827939	1	0.446565	1256712567
path:mmu04710	Circadian rhythm	1	178	25711	0.839273	1	0.307327	217166
path:mmu05210	Colorectal cancer	3	323	25711	0.844269	1	0.508089	193532180919353
path:mmu05220	Chronic myeloid leukemia	3	323	25711	0.844269	1	0.508089	218091256712567
path:mmu03010	Ribosome	2	260	25711	0.856742	1	0.420802	6768167681
path:mmu04350	TGF-beta signaling pathway	2	267	25711	0.86868	1	0.40977	2180918119
path:mmu04340	Hedgehog signaling pathway	1	196	25711	0.875952	1	0.279103	22414
path:mmu05204	Chemical carcinogenesis	1	198	25711	0.879514	1	0.276284	19225
path:mmu04022	cGMP-PKG signaling pathway	10	816	25711	0.883591	1	0.670395	3.20707e+59
path:mmu05332	Graft-versus-host disease	2	286	25711	0.896769	1	0.382547	1617616176
path:mmu04664	Fc epsilon RI signaling pathway	2	287	25711	0.898086	1	0.381214	1935319353
path:mmu05162	Measles	4	432	25711	0.898434	1	0.506521	1.61761e+19
path:mmu05222	Small cell lung cancer	3	373	25711	0.911876	1	0.439981	125671922512567
path:mmu05217	Basal cell carcinoma	1	230	25711	0.925031	1	0.237845	22414
path:mmu05322	Systemic lupus erythematosus	1	232	25711	0.927256	1	0.235794	15270
path:mmu04260	Cardiac muscle contraction	2	328	25711	0.940606	1	0.333563	1285812865
path:mmu04662	B cell receptor signaling pathway	2	329	25711	0.941401	1	0.332549	1935319353
path:mmu04310	Wnt signaling pathway	6	632	25711	0.945181	1	0.519344	1.93532e+32
path:mmu04152	AMPK signaling pathway	6	648	25711	0.953547	1	0.506521	1.60012e+29
path:mmu03015	mRNA surveillance pathway	2	366	25711	0.96473	1	0.29893	6703167031
path:mmu01130	Biosynthesis of antibiotics	4	553	25711	0.974858	1	0.395691	7.90591e+22
path:mmu05416	Viral myocarditis	2	412	25711	0.981643	1	0.265555	1935319353
path:mmu03018	RNA degradation	1	326	25711	0.983196	1	0.167804	109075
path:mmu04650	Natural killer cell mediated cytotoxicity	2	422	25711	0.984118	1	0.259262	1935319353
path:mmu04670	Leukocyte transendothelial migration	2	434	25711	0.986667	1	0.252093	1935319353
path:mmu04660	T cell receptor signaling pathway	2	446	25711	0.988822	1	0.245311	1256712567
path:mmu05166	HTLV-I infection	12	1224	25711	0.989523	1	0.536316	2.18092e+63
path:mmu00564	Glycerophospholipid metabolism	2	505	25711	0.995379	1	0.216651	104759104759
path:mmu04120	Ubiquitin mediated proteolysis	3	636	25711	0.997359	1	0.258039	690106901069010
path:mmu05410	Hypertrophic cardiomyopathy (HCM)	1	450	25711	0.997805	1	0.121565	21809
path:mmu05231	Choline metabolism in cancer	2	554	25711	0.997823	1	0.197488	1935319353
path:mmu04722	Neurotrophin signaling pathway	2	580	25711	0.998548	1	0.188635	1935319353
path:mmu01100	Metabolic pathways	50	4006	25711	0.998831	1	0.682779	75735,192185,208449,208449,14854,12858,13244,14854,15356,11950,19225,51797,79059,12709,75735,72054,26363,94181,100678,192185,208449,231329,104759,14854,51797,100678,100678,72054,72054,26363,208449,208449,208449,75735,15356,15356,192185,192185,192185,192185,11950,72054,104759,208449,208449,208449,208449,208449,208449,192185
path:mmu04141	Protein processing in endoplasmic reticulum	1	500	25711	0.999056	1	0.109409	100037258
path:mmu04723	Retrograde endocannabinoid signaling	1	507	25711	0.999161	1	0.107898	19225
path:mmu00230	Purine metabolism	2	642	25711	0.999456	1	0.170418	79059231329
path:mmu05168	Herpes simplex infection	4	839	25711	0.99947	1	0.260807	1.92942e+19
path:mmu04390	Hippo signaling pathway	2	685	25711	0.999728	1	0.15972	2180922414
path:mmu05206	MicroRNAs in cancer	1	583	25711	0.999772	1	0.0938323	19225
path:mmu04514	Cell adhesion molecules (CAMs)	2	751	25711	0.999907	1	0.145684	1929419294
path:mmu05169	Epstein-Barr virus infection	2	846	25711	0.999981	1	0.129324	19179231329
path:mmu04740	Olfactory transduction	1	1415	25711	1	1	0.0386603	404307
